# Supplementary material for: A novel optimization method for hazardous materials vehicle routing with temperature-based time windows
Source: PeerJ Comput Sci. 2024 Dec 13;10:e2586. doi: 10.7717/peerj-cs.2586 (PMC11784799; doi:10.7717/peerj-cs.2586)
Supplement: Supplemental Information 2 [file peerj-cs-10-2586-s002.zip]

Archive with 128 entries (64 files):
- ALNS-model/
- ALNS-model/algorithm_data.py
- ALNS-model/ALNS.py
- ALNS-model/data/
- ALNS-model/data/100/
- ALNS-model/data/100/c101.csv
- ALNS-model/data/100/C101/
- ALNS-model/data/100/C101/Nodes.csv
- ALNS-model/data/100/C101/output.csv
- ALNS-model/data/100/c201.csv
- ALNS-model/data/100/r101.csv
- ALNS-model/data/100/r201.csv
- ALNS-model/data/100/rc101.csv
- ALNS-model/data/100/rc201.csv
- ALNS-model/data/25/
- ALNS-model/data/25/c101.csv
- ALNS-model/data/25/c201.csv
- ALNS-model/data/25/r101.csv
- ALNS-model/data/25/r201.csv
- ALNS-model/data/25/rc101.csv
- ALNS-model/data/25/rc201.csv
- ALNS-model/data/50/
- ALNS-model/data/50/c101.csv
- ALNS-model/data/50/c201.csv
- ALNS-model/data/50/r101.csv
- ALNS-model/data/50/r201.csv
- ALNS-model/data/50/rc101.csv
- ALNS-model/data/50/rc201.csv
- ALNS-model/init_solution.py
- ALNS-model/insert_order.py
- ALNS-model/objective_function.py
- ALNS-model/Operators.py
- ALNS-model/output.py
- ALNS-model/Output/
- ALNS-model/Output/100/
- ALNS-model/Output/100/C101/
- ALNS-model/Output/100/C101/best_solution/
- ALNS-model/Output/100/C101/best_solution/solution_log.txt
- ALNS-model/Output/100/C101/first_solution/
- ALNS-model/Output/100/C101/first_solution/solution_log.txt
- ALNS-model/Output/100/C201/
- ALNS-model/Output/100/C201/best_solution/
- ALNS-model/Output/100/C201/best_solution/solution_log.txt
- ALNS-model/Output/100/C201/first_solution/
- ALNS-model/Output/100/C201/first_solution/solution_log.txt
- ALNS-model/Output/100/R101/
- ALNS-model/Output/100/R101/best_solution/
- ALNS-model/Output/100/R101/best_solution/solution_log.txt
- ALNS-model/Output/100/R101/first_solution/
- ALNS-model/Output/100/R101/first_solution/solution_log.txt
- ALNS-model/Output/100/R201/
- ALNS-model/Output/100/R201/best_solution/
- ALNS-model/Output/100/R201/best_solution/solution_log.txt
- ALNS-model/Output/100/R201/first_solution/
- ALNS-model/Output/100/R201/first_solution/solution_log.txt
- ALNS-model/Output/100/RC101/
- ALNS-model/Output/100/RC101/best_solution/
- ALNS-model/Output/100/RC101/best_solution/solution_log.txt
- ALNS-model/Output/100/RC101/first_solution/
- ALNS-model/Output/100/RC101/first_solution/solution_log.txt
- ALNS-model/Output/100/RC201/
- ALNS-model/Output/100/RC201/best_solution/
- ALNS-model/Output/100/RC201/best_solution/solution_log.txt
- ALNS-model/Output/100/RC201/first_solution/
- ALNS-model/Output/100/RC201/first_solution/solution_log.txt
- ALNS-model/Output/25/
- ALNS-model/Output/25/C101/
- ALNS-model/Output/25/C101/best_solution/
- ALNS-model/Output/25/C101/best_solution/solution_log.txt
- ALNS-model/Output/25/C101/first_solution/
- ALNS-model/Output/25/C101/first_solution/solution_log.txt
- ALNS-model/Output/25/C201/
- ALNS-model/Output/25/C201/best_solution/
- ALNS-model/Output/25/C201/best_solution/solution_log.txt
- ALNS-model/Output/25/C201/first_solution/
- ALNS-model/Output/25/C201/first_solution/solution_log.txt
- ALNS-model/Output/25/R101/
- ALNS-model/Output/25/R101/best_solution/
- ALNS-model/Output/25/R101/best_solution/solution_log.txt
- ALNS-model/Output/25/R101/first_solution/
- ALNS-model/Output/25/R101/first_solution/solution_log.txt
- ALNS-model/Output/25/R201/
- ALNS-model/Output/25/R201/best_solution/
- ALNS-model/Output/25/R201/best_solution/solution_log.txt
- ALNS-model/Output/25/R201/first_solution/
- ALNS-model/Output/25/R201/first_solution/solution_log.txt
- ALNS-model/Output/25/RC101/
- ALNS-model/Output/25/RC101/best_solution/
- ALNS-model/Output/25/RC101/best_solution/solution_log.txt
- ALNS-model/Output/25/RC101/first_solution/
- ALNS-model/Output/25/RC101/first_solution/solution_log.txt
- ALNS-model/Output/25/RC201/
- ALNS-model/Output/25/RC201/best_solution/
- ALNS-model/Output/25/RC201/best_solution/solution_log.txt
- ALNS-model/Output/25/RC201/first_solution/
- ALNS-model/Output/25/RC201/first_solution/solution_log.txt
- ALNS-model/Output/50/
- ALNS-model/Output/50/C101/
- ALNS-model/Output/50/C101/best_solution/
- ALNS-model/Output/50/C101/best_solution/solution_log.txt
- ALNS-model/Output/50/C101/first_solution/
- ALNS-model/Output/50/C101/first_solution/solution_log.txt
- ALNS-model/Output/50/C201/
- ALNS-model/Output/50/C201/best_solution/
- ALNS-model/Output/50/C201/best_solution/solution_log.txt
- ALNS-model/Output/50/C201/first_solution/
- ALNS-model/Output/50/C201/first_solution/solution_log.txt
- ALNS-model/Output/50/R101/
- ALNS-model/Output/50/R101/best_solution/
- ALNS-model/Output/50/R101/best_solution/solution_log.txt
- ALNS-model/Output/50/R101/first_solution/
- ALNS-model/Output/50/R101/first_solution/solution_log.txt
- ALNS-model/Output/50/R201/
- ALNS-model/Output/50/R201/best_solution/
- ALNS-model/Output/50/R201/best_solution/solution_log.txt
- ALNS-model/Output/50/R201/first_solution/
- ALNS-model/Output/50/R201/first_solution/solution_log.txt
- ALNS-model/Output/50/RC101/
- ALNS-model/Output/50/RC101/best_solution/
- ALNS-model/Output/50/RC101/best_solution/solution_log.txt
- ALNS-model/Output/50/RC101/first_solution/
- ALNS-model/Output/50/RC101/first_solution/solution_log.txt
- ALNS-model/Output/50/RC201/
- ALNS-model/Output/50/RC201/best_solution/
- ALNS-model/Output/50/RC201/best_solution/solution_log.txt
- ALNS-model/Output/50/RC201/first_solution/
- ALNS-model/Output/50/RC201/first_solution/solution_log.txt
- ALNS-model/remove_order.py
