# Supplementary material for: A novel optimization method for hazardous materials vehicle routing with temperature-based time windows
Source: PeerJ Comput Sci. 2024 Dec 13;10:e2586. doi: 10.7717/peerj-cs.2586 (PMC11784799; doi:10.7717/peerj-cs.2586)
Supplement: Supplemental Information 2 [file peerj-cs-10-2586-s002.zip › ALNS-model/algorithm_data.py]

import pandas as pd
import numpy as np


# from init_solution import *

class Truck:
    def __init__(self, ID, capacity_max, time_latest):
        self.id = ID
        self.capacity = capacity_max
        self.deliver_cost = 0.1
        self.distance_cost = 1
        self.p_star = 3
        self.p_zero = 1
        self.fuel_factor = 3.1  # kg/L
        self.fuel_cost = 0.03  # kg
        self.origin = [0]
        self.end = [0]
        self.v = 1  # km/h
        # The following indicators will be modified
        self.order = []
        self.route = self.origin + self.end
        self.time_line = [0, 0]
        self.capacity_line = [0, 0]
        self.travel_distance_line_of_route = [0, 0]

        self.latest_time = [time_latest, time_latest]

    def truck_copy(self):
        r_truck = Truck(self.id, self.capacity, None)
        r_truck.order = [i for i in self.order]
        r_truck.route = [i for i in self.route]
        r_truck.time_line = [i for i in self.time_line]
        r_truck.capacity_line = [i for i in self.capacity_line]
        r_truck.travel_distance_line_of_route = [i for i in self.travel_distance_line_of_route]
        r_truck.latest_possible_time = [i for i in self.latest_time]
        return r_truck

    # Path time update
    def time_line_update(self, insert_position, algorithm_input_data):
        # Just update the insertion position and the time of subsequent positions, unchanged from before
        self.time_line = self.time_line[:insert_position]
        # print('time', self.time_line)
        node_last = self.route[insert_position - 1]
        is_insert_pass = 1
        for node in self.route[insert_position:]:
            start_time = self.time_line[-1] + (algorithm_input_data.distance_mat[node_last, node]) / self.v + algorithm_input_data.Nodes_numpy[node_last, 6]
            leave_time = start_time + algorithm_input_data.Nodes_numpy[node, 6]
            # Determine whether the customer's scheduled time is met
            if start_time <= algorithm_input_data.Nodes_numpy[node, 5]:
                if start_time < algorithm_input_data.Nodes_numpy[node, 4]:
                    start_time = algorithm_input_data.Nodes_numpy[node, 4]
                    self.time_line.append(start_time)
                else:
                    self.time_line.append(start_time)
                node_last = node
            else:
                is_insert_pass = 0
                break
        return is_insert_pass

    def capacity_line_update(self, insert_position, algorithm_input_data):
        self.capacity_line = self.capacity_line[: insert_position]
        for node in self.route[insert_position:]:
            node_capacity = algorithm_input_data.Nodes_numpy[node, 3]
            self.capacity_line.append(node_capacity)

    # The following two functions passed the test
    def capacity_line_insert_pickup_update_and_check(self, insert_pickup_position, algorithm_input_data):
        is_insert_pass = 1
        # print('needs and vehicles：', self.capacity_line, self.route)
        pickup_node = self.route[insert_pickup_position]
        pickup_position_capacity = algorithm_input_data.Nodes_numpy[pickup_node, 3]
        if sum(self.capacity_line) + pickup_position_capacity <= self.capacity:
            self.capacity_line.insert(insert_pickup_position, pickup_position_capacity)
            # print('capacity line', sum(self.capacity_line))
        else:
            is_insert_pass = 0
        return is_insert_pass

    def capacity_line_insert_delivery_update_and_check(self, insert_pickup_position, insert_delivery_position, algorithm_input_data):
        is_insert_pass = 1
        pickup_node, delivery_node = self.route[insert_pickup_position], self.route[insert_delivery_position]
        capacity_change_list = self.capacity_line[insert_pickup_position + 1:insert_delivery_position]
        # check if it is feasible
        if capacity_change_list:
            capacity_change_list = [algorithm_input_data.Nodes_numpy[pickup_node, 3] + capacity_change_list[i] for i in
                                    range(len(capacity_change_list))]
            if max(capacity_change_list <= self.capacity):
                # modify the load line
                self.capacity_line[insert_pickup_position + 1:insert_delivery_position] = capacity_change_list
                self.capacity_line.insert(insert_delivery_position,
                                          capacity_change_list[-1] + algorithm_input_data.Nodes_numpy[delivery_node, 3])
            else:
                is_insert_pass = 0
        else:
            self.capacity_line.insert(insert_delivery_position, self.capacity_line[insert_pickup_position - 1])
        return is_insert_pass

    def check_and_update(self, insert_position, algorithm_input_data, R_or_I):
        # insert
        if R_or_I == 'insert':
            before_node, insert_node, after_node = self.route[insert_position - 1], self.route[insert_position], self.route[insert_position + 1]
            # print('insert point and others：', before_node, insert_node, after_node)
            arrive_time = self.time_line[insert_position - 1] + algorithm_input_data.distance_mat[before_node, insert_node] / self.v
            # print(arrive_time)
            last_time = algorithm_input_data.Nodes_numpy[insert_node, 5]
            # print(arrive_time, last_time)
            # arrival time exceeds acceptable time, False
            if arrive_time > last_time:
                return 0
            else:
                # update timeline
                is_insert_pass_time = self.time_line_update(insert_position, algorithm_input_data)
                # print(self.time_line, is_insert_pass_time)
                if is_insert_pass_time:
                    # check the load capacity limit
                    is_insert_pass_capacity = self.capacity_line_insert_pickup_update_and_check(insert_position, algorithm_input_data)
                    return is_insert_pass_capacity
                else:
                    return is_insert_pass_time
        # removal, no need to meet the timeline
        self.time_line_update(insert_position, algorithm_input_data)
        self.capacity_line_update(insert_position, algorithm_input_data)

    def travel_distance_line_of_route_update_insert(self, insert_position, algorithm_input_data):
        node_before, node, node_after = self.route[insert_position - 1], self.route[insert_position], self.route[insert_position + 1]
        # insert the driving distance of the newly added point
        travel_node = self.travel_distance_line_of_route[insert_position - 1] + algorithm_input_data.distance_mat[node_before, node]
        self.travel_distance_line_of_route.insert(insert_position, travel_node)
        # change in distance after updating insertion point
        travel_change = algorithm_input_data.distance_mat[node, node_after] + algorithm_input_data.distance_mat[node_before, node] - algorithm_input_data.distance_mat[node_before, node_after]
        self.travel_distance_line_of_route[insert_position + 1:] = [travel + travel_change for travel in self.travel_distance_line_of_route[insert_position + 1:]]

    def travel_distance_line_of_route_update_remove(self, remove_position, algorithm_input_data):
        # remove the client point with remove_position index value from the path
        del self.travel_distance_line_of_route[remove_position]
        node_before, node = self.route[remove_position - 1], self.route[remove_position]
        # path distance after deleting customer points
        travel_node = self.travel_distance_line_of_route[remove_position - 1] + algorithm_input_data.distance_mat[node_before, node]
        travel_change = self.travel_distance_line_of_route[remove_position] - travel_node
        # update the driving distance after removing the point
        self.travel_distance_line_of_route[remove_position:] = [travel - travel_change for travel in self.travel_distance_line_of_route[remove_position:]]


class Algorithm_input_data:
    def __init__(self, file):
        # Nodes[0]
        self.Nodes = pd.read_csv(file + '/c101.csv')
        # self.Nodes_numpy = self.Nodes.values
        self.Nodes_numpy_copy = self.Nodes.values
        self.Nodes_numpy = self.adjust_time_windows()
        self.orders = list(self.Nodes.loc[1:, 'NO'])

        self.distance_mat = self.distance_matrix(self.Nodes)

        self.fixed_cost = 500
        # punish with time windows
        self.punish = {'p1': 0.4, 'p2': 0.3, 'p3': 0.2}
        self.punish_cost = 30

        self.h = 0.000000583
        self.threshold = 38
        # operators score
        self.sita = {'sita_1': 5, 'sita_2': 3, 'sita_3': 1, 'sita_4': 0}
        # relevent weight
        self.weight = {'fi': 9, 'lamda': 6, 'gama': 2}

    def distance_matrix(self, pd_data):
        list_include_index_etc = pd_data.values
        mat_include_index_etc = np.matrix(list_include_index_etc)

        cor_XY = np.array(mat_include_index_etc[:, 1:3])
        # print(cor_XY)
        # number of data
        num_data = len(cor_XY)
        cor_XY_2 = cor_XY * cor_XY
        XY_sqrtsum = [cor_XY_2[i, 0] + cor_XY_2[i, 1] for i in range(num_data)]
        XX = np.array([XY_sqrtsum for i in range(num_data)])
        YY = XX.T
        XY = np.dot(cor_XY, cor_XY.T)
        D_XY = (XX + YY - 2 * XY) ** 0.5
        # print(D_XY)
        return D_XY

    def adjust_time_windows(self):
        segment = self.Nodes_numpy_copy[0][5] / 24
        seg_8 = segment * 8
        seg_11 = segment * 11
        seg_16 = segment * 16
        seg_20 = segment * 20
        for i in range(1, len(self.Nodes_numpy_copy)):
            data = self.Nodes_numpy_copy[i]
            left, right = data[4], data[5]
            if (seg_8 <= right and left <= seg_11) or (seg_16 <= right and left <= seg_20):
                left = left - (right - left) / 2
                right = right + (right - left) / 2
            elif seg_11 <= right and left <= seg_16:
                left = left - (right - left)
                right = right + (right - left)
            elif seg_20 <= right and left <= segment * 24:
                left = left - (right - left) / 4
                right = right + (right - left) / 4
            self.Nodes_numpy_copy[i][4] = max(0, left)
            self.Nodes_numpy_copy[i][5] = min(right, self.Nodes_numpy_copy[0][5])
        return self.Nodes_numpy_copy


if __name__ == '__main__':
    path_of_file = './data/100'
    algorithm_input_data = Algorithm_input_data(path_of_file)
    print(algorithm_input_data.Nodes_numpy)
    parameters = {
        'capacity_max': 200,
        'time_latest': algorithm_input_data.Nodes.loc[0, 'DUE']
    }
    truck = [0, 92, 95, 62, 33, 28, 30, 29, 31, 27, 26, 34, 32, 89, 0, 65, 83, 64, 63, 76, 51, 85, 84, 18, 48, 25, 24, 74, 77, 0, 72, 42, 44, 39, 36, 40, 38, 41, 61, 81, 94, 0, 69, 98, 88, 79, 73, 78, 12, 10, 17, 13, 0, 59, 87, 52, 86, 57, 99, 53, 68, 100, 70, 55, 60, 0, 45, 5, 2, 6, 7, 8, 3, 46, 4, 1, 37, 0, 82, 14, 47, 16, 11, 15, 9, 75, 58, 97, 0, 90, 23, 21, 19, 49, 22, 20, 66, 80, 91, 93, 0, 71, 67, 50, 56, 54, 96, 35, 43, 0]

    capacity_line = []
    duration = []
    travel_time = []
    indices = [index for index, value in enumerate(truck) if value == 0]
    for k in range(len(indices) - 1):
        route = truck[indices[k]: indices[k + 1] + 1]
        c = []
        d = []
        t = []
        first_node = 0
        time = 0
        distance = 0
        for n in route:
            c.append(algorithm_input_data.Nodes_numpy[n][3])
            current_d = algorithm_input_data.distance_mat[first_node][n] + distance
            d.append(current_d)
            current_t = max(algorithm_input_data.Nodes_numpy[n][4], algorithm_input_data.distance_mat[first_node][n] + time)
            t.append(current_t + time)
            first_node = n
            time = current_t
            distance = current_d
        capacity_line.append([c, sum(c)])
        duration.append(d)
        travel_time.append(t)
    print(capacity_line)
    print(duration)
    print(travel_time)
