# Supplementary material for: A novel optimization method for hazardous materials vehicle routing with temperature-based time windows
Source: PeerJ Comput Sci. 2024 Dec 13;10:e2586. doi: 10.7717/peerj-cs.2586 (PMC11784799; doi:10.7717/peerj-cs.2586)
Supplement: Supplemental Information 2 [file peerj-cs-10-2586-s002.zip › ALNS-model/ALNS.py]

import time
from collections import Counter

from Operators import *
from init_solution import *
from insert_order import *
from output import *
from remove_order import *


def roulette_selection_method(grades):
    grades_by_using_rsm = []
    grades_pair_by_using_rsm = []
    for pair, grade in grades.items():
        grades_by_using_rsm.append(grade['grade'][-1])
        grades_pair_by_using_rsm.append(pair)
    grade_sum = sum(grades_by_using_rsm)  # operators total scores are 120
    P_list = list(np.array(grades_by_using_rsm) / grade_sum)  # probability
    Q_list = []
    i = 0
    # Each pair of operators must be judged whether it is selected by probability, and finally the operator pair with the highest probability of occurrence is selected
    while i < len(P_list):
        # sum probability
        sum_prob = 0
        select_prob = np.random.rand()

        for j in range(0, len(P_list)):
            # selection total probability, the same probability at the first start
            sum_prob = P_list[j] + sum_prob
            # sum_prob = (fitness[j] - fitness.min()) / (fitness.sum() - POP_size * fitness.min()) + sum_prob
            if sum_prob > select_prob:
                # print("current sum", sum_prob)
                # print(j)
                # Q_list is stage index
                Q_list.append(j)
                i = i + 1
                break
            else:
                continue

    # To find the index with the most occurrences, use a dictionary to count
    i = 0
    Q_list.sort()  # 从小到大排序
    index_dic = []
    while i < len(Q_list):
        num_ii = Q_list.count(Q_list[i])
        num_dic = [Q_list[i], num_ii]
        index_dic.append(num_dic)
        i += num_ii
    # print(index_dic)
    i_index = 0
    value_upper = 0
    for item in index_dic:
        # print(item)
        if item[1] > value_upper:
            i_index = item[0]
            value_upper = item[1]
    # print(i_index)
    # return the index corresponding to the operator pair selected by roulette
    select_pair = grades_pair_by_using_rsm[i_index]
    return select_pair


def update_rewards_and_others(ALNS_solution, select_pair, rewards, algorithm_input_data, T_max):
    rewards[select_pair]['sita'] += 1
    f1 = ALNS_solution['current']['objective1']
    f2 = ALNS_solution['current']['objective2']
    f1_new = ALNS_solution['insert']['objective1']
    f2_new = ALNS_solution['insert']['objective2']
    f1_best = ALNS_solution['best']['objective1']
    f2_best = ALNS_solution['best']['objective2']
    # update best solution
    if (f1_new + f2_new) / 2 <= (f1_best + f2_best) / 2:
        ALNS_solution['best']['solution'] = ALNS_solution['insert']['solution']
        ALNS_solution['best']['objective1'] = ALNS_solution['insert']['objective1']
        ALNS_solution['best']['objective2'] = ALNS_solution['insert']['objective2']
        # update score
        rewards[select_pair]['score'] += algorithm_input_data.sita['sita_1']

    # update current solution
    elif (f1_new + f2_new) / 2 <= (f1 + f2) / 2:
        ALNS_solution['current']['solution'] = ALNS_solution['insert']['solution']
        ALNS_solution['current']['objective1'] = ALNS_solution['insert']['objective1']
        ALNS_solution['current']['objective2'] = ALNS_solution['insert']['objective2']
        # score
        rewards[select_pair]['score'] += algorithm_input_data.sita['sita_2']

    elif (f1_new + f2_new) / 2 > (f1 + f2) / 2:
        insert_accept_p = random.random()
        if insert_accept_p <= math.exp(-(f1_new - f1) / T_max):
            ALNS_solution['current']['solution'] = ALNS_solution['insert']['solution']
            ALNS_solution['current']['objective1'] = ALNS_solution['insert']['objective1']
            ALNS_solution['current']['objective2'] = ALNS_solution['insert']['objective2']
            # update
            rewards[select_pair]['score'] += algorithm_input_data.sita['sita_3']
    else:
        rewards[select_pair]['score'] += algorithm_input_data.sita['sita_4']
    return ALNS_solution, rewards


def grades_update(grades, segment, rewards, lamuda=0.5):
    for pair in rewards.keys():
        # number of segment
        grades[pair]['segment'].append(segment)
        # used number
        grades[pair]['times'].append(rewards[pair]['sita'])
        if rewards[pair]['sita']:
            grades[pair]['grade'].append(grades[pair]['grade'][-1] * (1 - lamuda) + lamuda * (rewards[pair]['score'] / rewards[pair]['sita']))
        else:
            grades[pair]['grade'].append(grades[pair]['grade'][-1] * (1 - lamuda))
    return grades


def removal(removal_method, solution, number_of_removal_order, algorithm_input_data):
    # select the method according to roulette
    remove_orders = []
    removal_solution = solution
    if removal_method == 'random':
        remove_orders, removal_solution = random_removal(solution, number_of_removal_order, algorithm_input_data)
    elif removal_method == 'shaw':
        remove_orders, removal_solution = shaw_removal(solution, number_of_removal_order, algorithm_input_data)
    elif removal_method == 'worst':
        remove_orders, removal_solution = worst_removal(solution, number_of_removal_order, algorithm_input_data)
    elif removal_method == 'random_relevance':
        remove_orders, removal_solution = random_relevance_removal(solution, number_of_removal_order, algorithm_input_data)
    return remove_orders, removal_solution


def insert(insert_method, solution, request_blank, algorithm_input_data):
    insert_solution = solution
    if insert_method == 'greedy_1':
        insert_solution = greedy_1_insert(solution, request_blank, algorithm_input_data, parameters)
    # elif insert_method == 'greedy_2':
    #     insert_solution = greedy_2_insert(solution, request_blank, algorithm_input_data)
    elif insert_method == 'regret':
        insert_solution = regret_insert(solution, request_blank, algorithm_input_data, parameters)
    elif insert_method == 'greedy_relevance':
        insert_solution = greedy_relevance_insert(solution, request_blank, algorithm_input_data, parameters)
    return insert_solution


def checking_solution_whether_has_empty_route(solution):
    for truck_ID in list(solution.keys()):
        if not solution[truck_ID].order:
            del solution[truck_ID]
    return solution


def ALNS(solution, pair_operators, iteration, segment_num, num_remove_orders, algorithm_input_data):
    # initial
    number_of_segment = int(iteration / segment_num)
    grades = {pair: {'segment': [0], 'grade': [1], 'times': [0]} for pair in pair_operators}
    solution_format = {'solution': None, 'request_blank': [], 'objective1': np.inf, 'objective2': np.inf}
    # current s1
    ALNS_solution = {'current': copy.deepcopy(solution_format), 'insert': copy.deepcopy(solution_format),
                     'best': copy.deepcopy(solution_format)}
    ALNS_solution['current']['solution'] = {id: solution[id].truck_copy() for id in solution.keys()}

    # calculate objective value
    cost_total = 0
    risk_total = 0
    for truck in ALNS_solution['current']['solution'].values():
        first_value = first_objective(truck, algorithm_input_data)
        second_value = second_objective(truck, algorithm_input_data)
        cost_total += first_value
        risk_total += second_value
    print('objective value:', cost_total, risk_total)
    output_log(first_path, solution, cost_total, risk_total, len(solution), time=0)
    # route_line(solution, algorithm_input_data)

    ALNS_solution['current']['objective1'] = cost_total
    ALNS_solution['current']['objective2'] = risk_total
    # update initial function values
    ALNS_solution['best']['solution'] = ALNS_solution['current']['solution']
    ALNS_solution['best']['objective1'] = ALNS_solution['current']['objective1']
    ALNS_solution['best']['objective2'] = ALNS_solution['current']['objective2']
    ALNS_best_objectives = []
    # highest temperature
    T_max = 100
    T_min = 10
    is_T_limit = 0
    # iteration: from 1 to 100, number_of_segment + 1
    for segment in range(1, number_of_segment + 1):
        print('segment', segment)
        rewards = {pair: {'score': 0, 'sita': 0} for pair in pair_operators}
        # segment_iter = 10
        # one segment
        for iter in range(segment_iter):
            # print('iter', iter)
            # initialization
            current_solution = ALNS_solution['current']['solution']
            # Check if there is an empty car
            current_solution = checking_solution_whether_has_empty_route(current_solution)

            # Roulette wheel selection operator
            select_pair = roulette_selection_method(grades)
            # print(select_pair)
            removal_method, insert_method = select_pair[0], select_pair[1]
            # removal
            # print('ALNS: removal')
            number_of_removal_orders_else = num_remove_orders
            request_blank_removal, removal_solution = removal(removal_method, current_solution, number_of_removal_orders_else, algorithm_input_data)

            request_blank = request_blank_removal
            # Ensure that the same node is not removed more than once
            request_blank_counter = dict(Counter(request_blank))
            if list(request_blank_counter.values()):
                if max(list(request_blank_counter.values())) > 1:
                    print('warning!-----------------------------------')

            # insert
            # print('ALNS: insert')
            ALNS_solution['insert']['request_blank'], ALNS_solution['insert']['solution'] = insert(insert_method, removal_solution, request_blank, algorithm_input_data)
            ALNS_solution['insert']['solution'] = checking_solution_whether_has_empty_route(ALNS_solution['insert']['solution'])
            # output_log(ALNS_solution['insert']['solution'])
            # check orders
            orders = []
            for truck in ALNS_solution['insert']['solution'].values():
                # print(truck.route, truck.order)
                orders += truck.order
            if len(orders) != 25:
                print('Error! Customer nodes not all inserted!')

            # print('ALNS, update_grades_and_others')
            cost_total_new = 0
            risk_total_new = 0
            for truck in ALNS_solution['insert']['solution'].values():
                first_value_new = first_objective(truck, algorithm_input_data)
                second_value_new = second_objective(truck, algorithm_input_data)
                cost_total_new += first_value_new
                risk_total_new += second_value_new
            ALNS_solution['insert']['objective1'] = cost_total_new
            ALNS_solution['insert']['objective2'] = risk_total_new
            # print('cost_total_new, len(ALNS_solution['insert']['solution'].keys()))
            # update solution and grades
            ALNS_solution, rewards = update_rewards_and_others(ALNS_solution, select_pair, rewards, algorithm_input_data, T_max)
            ALNS_best_objectives.append([ALNS_solution['best']['objective1'], ALNS_solution['best']['objective2']])

            T_max = 0.99975 * T_max
            if T_max < T_min:
                print('segment_%s: T_max < T_min' % segment)
                is_T_limit = 1
                break
        # print(rewards)
        grades = grades_update(grades, segment, rewards)
        if is_T_limit:
            break
    print('All iterated objective function values:', ALNS_best_objectives)

    return ALNS_solution, grades, ALNS_best_objectives


if __name__ == '__main__':
    # data start

    t_1 = time.time()
    random.seed(100)
    # data file
    path_of_file = './data/25'
    output_path = './Output/25/C101'
    algorithm_input_data = Algorithm_input_data(path_of_file)
    parameters = {
        'capacity_max': 200,
        'time_latest': algorithm_input_data.Nodes.loc[0, 'DUE']
    }
    # initial solution
    initial_solution = first_stage(algorithm_input_data, parameters)
    first_path = output_path + '/first_solution'

    # number of customer nodes removed
    number_remove_orders = int(len(algorithm_input_data.orders) * 0.3)
    # set of operators
    pair_of_removal_and_insert = [('random', 'greedy_1'), ('random', 'regret'),
                                  ('random', 'greedy_relevance'), ('worst', 'greedy_1'),
                                  ('worst', 'regret'), ('worst', 'greedy_relevance'),
                                  ('shaw', 'greedy_1'), ('shaw', 'regret'),
                                  ('shaw', 'greedy_relevance'), ('random_relevance', 'greedy_1'),
                                  ('random_relevance', 'regret'), ('random_relevance', 'greedy_relevance')]
    number_iteration = 1000
    segment_iter = 10
    ALNS_solution, grades, ALNS_best_objectives = ALNS(initial_solution, pair_of_removal_and_insert, number_iteration, segment_iter, number_remove_orders, algorithm_input_data)
    ALNS_best_solution = ALNS_solution['best']['solution']
    ALNS_best_solution_trucks = len(ALNS_best_solution)
    ALNS_best_solution_objective1 = ALNS_solution['best']['objective1']
    ALNS_best_solution_objective2 = ALNS_solution['best']['objective2']

    # Run end
    t_2 = time.time()
    print('ALNS_solution:', ALNS_best_solution, ALNS_best_solution_trucks, ALNS_best_solution_objective1, ALNS_best_solution_objective2)
    run_time = t_2 - t_1
    print('Run time:', t_2 - t_1)

    # output data
    best_output_path = output_path + '/best_solution'
    output_log(best_output_path, ALNS_best_solution, ALNS_best_solution_objective1, ALNS_best_solution_objective2, ALNS_best_solution_trucks, run_time)

    # figure
    cost_value = []
    risk_value = []
    for i in range(len(ALNS_best_objectives)):
        cost_value.append(ALNS_best_objectives[i][0])
        risk_value.append(ALNS_best_objectives[i][1])
    iter_x = list(range(1, number_iteration + 1))
    # objective 1
    plt.figure()
    plt.plot(iter_x, cost_value)
    plt.xlabel('Iterations')
    plt.ylabel('Objective function 1')
    # objective 2
    plt.figure()
    plt.plot(iter_x, risk_value)
    plt.xlabel('Iterations')
    plt.ylabel('Objective function 2')
    # route
    route_line(ALNS_best_solution, algorithm_input_data)
    sys.exit()

    operator_score(grades)

    plt.show()
