# Supplementary material for: A novel optimization method for hazardous materials vehicle routing with temperature-based time windows
Source: PeerJ Comput Sci. 2024 Dec 13;10:e2586. doi: 10.7717/peerj-cs.2586 (PMC11784799; doi:10.7717/peerj-cs.2586)
Supplement: Supplemental Information 2 [file peerj-cs-10-2586-s002.zip › ALNS-model/data/100/c101.csv]

NO	X	Y	DEMAND	READY	DUE	SERVICE
0	40	50	0	0	1236	0
1	45	68	10	912	967	90
2	45	70	30	825	870	90
3	42	66	10	65	146	90
4	42	68	10	727	782	90
5	42	65	10	15	67	90
6	40	69	20	621	702	90
7	40	66	20	170	225	90
8	38	68	20	255	324	90
9	38	70	10	534	605	90
10	35	66	10	357	410	90
11	35	69	10	448	505	90
12	25	85	20	652	721	90
13	22	75	30	30	92	90
14	22	85	10	567	620	90
15	20	80	40	384	429	90
16	20	85	40	475	528	90
17	18	75	20	99	148	90
18	15	75	20	179	254	90
19	15	80	10	278	345	90
20	30	50	10	10	73	90
21	30	52	20	914	965	90
22	28	52	20	812	883	90
23	28	55	10	732	777	90
24	25	50	10	65	144	90
25	25	52	40	169	224	90
26	25	55	10	622	701	90
27	23	52	10	261	316	90
28	23	55	20	546	593	90
29	20	50	10	358	405	90
30	20	55	10	449	504	90
31	10	35	20	200	237	90
32	10	40	30	31	100	90
33	8	40	40	87	158	90
34	8	45	20	751	816	90
35	5	35	10	283	344	90
36	5	45	10	665	716	90
37	2	40	20	383	434	90
38	0	40	30	479	522	90
39	0	45	20	567	624	90
40	35	30	10	264	321	90
41	35	32	10	166	235	90
42	33	32	20	68	149	90
43	33	35	10	16	80	90
44	32	30	10	359	412	90
45	30	30	10	541	600	90
46	30	32	30	448	509	90
47	30	35	10	1054	1127	90
48	28	30	10	632	693	90
49	28	35	10	1001	1066	90
50	26	32	10	815	880	90
51	25	30	10	725	786	90
52	25	35	10	912	969	90
53	44	5	20	286	347	90
54	42	10	40	186	257	90
55	42	15	10	95	158	90
56	40	5	30	385	436	90
57	40	15	40	35	87	90
58	38	5	30	471	534	90
59	38	15	10	651	740	90
60	35	5	20	562	629	90
61	50	30	10	531	610	90
62	50	35	20	262	317	90
63	50	40	50	171	218	90
64	48	30	10	632	693	90
65	48	40	10	76	129	90
66	47	35	10	826	875	90
67	47	40	10	12	77	90
68	45	30	10	734	777	90
69	45	35	10	916	969	90
70	95	30	30	387	456	90
71	95	35	20	293	360	90
72	53	30	10	450	505	90
73	92	30	10	478	551	90
74	53	35	50	353	412	90
75	45	65	20	997	1068	90
76	90	35	10	203	260	90
77	88	30	10	574	643	90
78	88	35	20	109	170	90
79	87	30	10	668	731	90
80	85	25	10	769	820	90
81	85	35	30	47	124	90
82	75	55	20	369	420	90
83	72	55	10	265	338	90
84	70	58	20	458	523	90
85	68	60	30	555	612	90
86	66	55	10	173	238	90
87	65	55	20	85	144	90
88	65	60	30	645	708	90
89	63	58	10	737	802	90
90	60	55	10	20	84	90
91	60	60	10	836	889	90
92	67	85	20	368	441	90
93	65	85	40	475	518	90
94	65	82	10	285	336	90
95	62	80	30	196	239	90
96	60	80	10	95	156	90
97	60	85	30	561	622	90
98	58	75	20	30	84	90
99	55	80	10	743	820	90
100	55	85	20	647	726	90
