# Supplementary material for: A novel optimization method for hazardous materials vehicle routing with temperature-based time windows
Source: PeerJ Comput Sci. 2024 Dec 13;10:e2586. doi: 10.7717/peerj-cs.2586 (PMC11784799; doi:10.7717/peerj-cs.2586)
Supplement: Supplemental Information 2 [file peerj-cs-10-2586-s002.zip › ALNS-model/data/100/C101/Nodes.csv]

NO	X	Y	DEMAND	READY	DUE
0	40	50	0	6.0	24.0
1	45	68	10	21.2	22.12
2	45	70	30	19.59	20.66
3	42	66	10	7.08	8.43
4	42	68	10	17.96	19.19
5	42	65	10	6.25	7.12
6	40	69	20	16.1	17.95
7	40	66	20	8.83	9.75
8	38	68	20	10.0	11.65
9	38	70	10	14.65	16.33
10	35	66	10	11.7	13.08
11	35	69	10	13.22	14.67
12	25	85	20	16.71	18.18
13	22	75	30	6.5	7.53
14	22	85	10	15.2	16.58
15	20	80	40	12.15	13.4
16	20	85	40	13.67	15.05
17	18	75	20	7.65	8.47
18	15	75	20	8.98	10.23
19	15	80	10	10.38	12.0
20	30	50	10	6.17	7.22
21	30	52	20	21.23	22.08
22	28	52	20	19.37	20.88
23	28	55	10	18.04	19.11
24	25	50	10	7.08	8.4
25	25	52	40	8.82	9.73
26	25	55	10	16.12	17.93
27	23	52	10	10.1	11.52
28	23	55	20	14.85	16.13
29	20	50	10	11.72	13.0
30	20	55	10	13.23	14.65
31	10	35	20	9.08	10.2
32	10	40	30	6.52	7.67
33	8	40	40	7.45	8.63
34	8	45	20	18.36	19.76
35	5	35	10	10.47	11.98
36	5	45	10	16.92	18.09
37	2	40	20	12.13	13.48
38	0	40	30	13.73	14.95
39	0	45	20	15.2	16.65
40	35	30	10	10.15	11.6
41	35	32	10	8.77	9.92
42	33	32	20	7.13	8.48
43	33	35	10	6.27	7.33
44	32	30	10	11.73	13.12
45	30	30	10	14.77	16.25
46	30	32	30	13.22	14.73
47	30	35	10	21.08	22.73
48	28	30	10	16.37	17.71
49	28	35	10	22.68	23.77
50	26	32	10	19.42	20.83
51	25	30	10	17.92	19.26
52	25	35	10	21.2	22.15
53	44	5	20	10.52	12.03
54	42	10	40	8.85	10.53
55	42	15	10	7.58	8.63
56	40	5	30	12.17	13.52
57	40	15	40	6.58	7.45
58	38	5	30	13.6	15.15
59	38	15	10	16.69	18.49
60	35	5	20	15.12	16.73
61	50	30	10	14.6	16.42
62	50	35	20	10.12	11.53
63	50	40	50	8.85	9.63
64	48	30	10	16.37	17.71
65	48	40	10	7.27	8.15
66	47	35	10	19.61	20.74
67	47	40	10	6.2	7.28
68	45	30	10	18.07	19.11
69	45	35	10	21.27	22.15
70	95	30	30	12.2	13.85
71	95	35	20	10.63	12.25
72	53	30	10	13.25	14.67
73	92	30	10	13.72	15.43
74	53	35	50	11.63	13.12
75	45	65	20	22.62	23.8
76	90	35	10	9.13	10.58
77	88	30	10	15.32	16.97
78	88	35	20	7.82	8.83
79	87	30	10	16.97	18.34
80	85	25	10	18.66	19.83
81	85	35	30	6.78	8.07
82	75	55	20	11.9	13.25
83	72	55	10	10.17	11.88
84	70	58	20	13.38	14.97
85	68	60	30	15.0	16.45
86	66	55	10	8.88	9.97
87	65	55	20	7.42	8.4
88	65	60	30	16.59	17.96
89	63	58	10	18.12	19.53
90	60	55	10	6.33	7.4
91	60	60	10	19.77	20.98
92	67	85	20	11.88	13.6
93	65	85	40	13.67	14.88
94	65	82	10	10.5	11.85
95	62	80	30	9.02	10.23
96	60	80	10	7.58	8.6
97	60	85	30	15.1	16.62
98	58	75	20	6.5	7.4
99	55	80	10	18.22	19.83
100	55	85	20	16.62	18.26
