# Supplementary material for: A novel optimization method for hazardous materials vehicle routing with temperature-based time windows
Source: PeerJ Comput Sci. 2024 Dec 13;10:e2586. doi: 10.7717/peerj-cs.2586 (PMC11784799; doi:10.7717/peerj-cs.2586)
Supplement: Supplemental Information 2 [file peerj-cs-10-2586-s002.zip › ALNS-model/data/100/C101/output.csv]

NO	XCOORD	YCOORD	DEMAND	READY	DUE
0	40	50	0	6.0	24.0
1	25	85	20	21.2	22.12
2	22	75	30	19.59	20.66
3	22	85	10	7.08	8.43
4	20	80	40	17.96	19.19
5	20	85	20	6.25	7.12
6	18	75	20	16.1	17.95
7	15	75	20	8.83	9.75
8	15	80	10	10.0	11.65
9	10	35	20	14.65	16.33
10	10	40	30	11.7	13.08
11	8	40	40	13.22	14.67
12	8	45	20	16.71	18.18
13	5	35	10	6.5	7.53
14	5	45	10	15.2	16.58
15	2	40	20	12.15	13.4
16	0	40	20	13.67	15.05
17	0	45	20	7.65	8.47
18	44	5	20	8.98	10.23
19	42	10	40	10.38	12.0
20	42	15	10	6.17	7.22
21	40	5	10	21.23	22.08
22	40	15	40	19.37	20.88
23	38	5	30	18.04	19.11
24	38	15	10	7.08	8.4
25	35	5	20	8.82	9.73
26	95	30	30	16.12	17.93
27	95	35	20	10.1	11.52
28	92	30	10	14.85	16.13
29	90	35	10	11.72	13.0
30	88	30	10	13.23	14.65
31	88	35	20	9.08	10.2
32	87	30	10	6.52	7.67
33	85	25	10	7.45	8.63
34	85	35	30	18.36	19.76
35	67	85	20	10.47	11.98
36	65	85	40	16.92	18.09
37	65	82	10	12.13	13.48
38	62	80	30	13.73	14.95
39	60	80	10	15.2	16.65
40	60	85	30	10.15	11.6
41	58	75	20	8.77	9.92
42	55	80	10	7.13	8.48
43	55	85	20	6.27	7.33
44	55	82	10	11.73	13.12
45	20	82	10	14.77	16.25
46	18	80	10	13.22	14.73
47	2	45	10	21.08	22.73
48	42	5	10	16.37	17.71
49	42	12	10	22.68	23.77
50	72	35	30	19.42	20.83
51	55	20	19	17.92	19.26
52	25	30	3	21.2	22.15
53	20	50	5	10.52	12.03
54	55	60	16	8.85	10.53
55	30	60	16	7.58	8.63
56	50	35	19	12.17	13.52
57	30	25	23	6.58	7.45
58	15	10	20	13.6	15.15
59	10	20	19	16.69	18.49
60	15	60	17	15.12	16.73
61	45	65	9	14.6	16.42
62	65	35	3	10.12	11.53
63	65	20	6	8.85	9.63
64	45	30	17	16.37	17.71
65	35	40	16	7.27	8.15
66	41	37	16	19.61	20.74
67	64	42	9	6.2	7.28
68	40	60	21	18.07	19.11
69	31	52	27	21.27	22.15
70	35	69	23	12.2	13.85
71	65	55	14	10.63	12.25
72	63	65	8	13.25	14.67
73	2	60	5	13.72	15.43
74	20	20	8	11.63	13.12
75	5	5	16	22.62	23.8
76	60	12	31	9.13	10.58
77	23	3	7	15.32	16.97
78	8	56	27	7.82	8.83
79	6	68	30	16.97	18.34
80	47	47	13	18.66	19.83
81	49	58	10	6.78	8.07
82	27	43	9	11.9	13.25
83	37	31	14	10.17	11.88
84	57	29	18	13.38	14.97
85	63	23	2	15.0	16.45
86	21	24	28	8.88	9.97
87	12	24	13	7.42	8.4
88	24	58	19	16.59	17.96
89	67	5	25	18.12	19.53
90	37	47	6	6.33	7.4
91	49	42	13	19.77	20.98
92	53	43	14	11.88	13.6
93	61	52	3	13.67	14.88
94	57	48	23	10.5	11.85
95	56	37	6	9.02	10.23
96	55	54	26	7.58	8.6
97	4	18	35	15.1	16.62
98	26	52	9	6.5	7.4
99	26	35	15	18.22	19.83
100	31	67	3	16.62	18.26
