# Supplementary material for: A novel optimization method for hazardous materials vehicle routing with temperature-based time windows
Source: PeerJ Comput Sci. 2024 Dec 13;10:e2586. doi: 10.7717/peerj-cs.2586 (PMC11784799; doi:10.7717/peerj-cs.2586)
Supplement: Supplemental Information 2 [file peerj-cs-10-2586-s002.zip › ALNS-model/data/100/c201.csv]

NO	X	Y	DEMAND	READY	DUE	SERVICE
0	40	50	0	0	3390	0
1	52	75	10	311	471	90
2	45	70	30	213	373	90
3	62	69	10	1167	1327	90
4	60	66	10	1261	1421	90
5	42	65	10	25	185	90
6	16	42	20	497	657	90
7	58	70	20	1073	1233	90
8	34	60	20	2887	3047	90
9	28	70	10	2601	2761	90
10	35	66	10	2791	2951	90
11	35	69	10	2698	2858	90
12	25	85	20	2119	2279	90
13	22	75	30	2405	2565	90
14	22	85	10	2026	2186	90
15	20	80	40	2216	2376	90
16	20	85	40	1934	2094	90
17	18	75	20	2311	2471	90
18	15	75	20	1742	1902	90
19	15	80	10	1837	1997	90
20	30	50	10	10	170	90
21	30	56	20	2983	3143	90
22	28	52	20	22	182	90
23	14	66	10	1643	1803	90
24	25	50	10	116	276	90
25	22	66	40	2504	2664	90
26	8	62	10	1545	1705	90
27	23	52	10	209	369	90
28	4	55	20	1447	1607	90
29	20	50	10	398	558	90
30	20	55	10	303	463	90
31	10	35	20	781	941	90
32	10	40	30	593	753	90
33	8	40	40	685	845	90
34	8	45	20	1346	1506	90
35	5	35	10	876	1036	90
36	5	45	10	1253	1413	90
37	2	40	20	971	1131	90
38	0	40	30	1063	1223	90
39	0	45	20	1158	1318	90
40	36	18	10	1819	1979	90
41	35	32	10	2758	2918	90
42	33	32	20	2666	2826	90
43	33	35	10	2573	2733	90
44	32	20	10	1913	2073	90
45	30	30	10	2105	2265	90
46	34	25	30	2009	2169	90
47	30	35	10	2480	2640	90
48	36	40	10	2856	3016	90
49	48	20	10	967	1127	90
50	26	32	10	2292	2452	90
51	25	30	10	2200	2360	90
52	25	35	10	2385	2545	90
53	44	5	20	1256	1416	90
54	42	10	40	1160	1320	90
55	42	15	10	1065	1225	90
56	40	5	30	1350	1510	90
57	38	15	40	1725	1885	90
58	38	5	30	1442	1602	90
59	38	10	10	1630	1790	90
60	35	5	20	1535	1695	90
61	50	30	10	401	561	90
62	50	35	20	120	280	90
63	50	40	50	25	185	90
64	48	30	10	493	653	90
65	44	25	10	871	1031	90
66	47	35	10	588	748	90
67	47	40	10	12	172	90
68	42	30	10	776	936	90
69	45	35	10	680	840	90
70	95	30	30	2321	2481	90
71	95	35	20	2226	2386	90
72	53	30	10	308	468	90
73	92	30	10	2414	2574	90
74	53	35	50	213	373	90
75	45	65	20	118	278	90
76	90	35	10	2131	2291	90
77	72	45	10	2900	3060	90
78	78	40	20	2802	2962	90
79	87	30	10	2608	2768	90
80	85	25	10	2513	2673	90
81	85	35	30	2703	2863	90
82	75	55	20	1925	2085	90
83	72	55	10	1832	1992	90
84	70	58	20	1641	1801	90
85	86	46	30	2029	2189	90
86	66	55	10	1736	1896	90
87	64	46	20	3097	3257	90
88	65	60	30	1546	1706	90
89	56	64	10	1355	1515	90
90	60	55	10	3119	3279	90
91	60	60	10	1451	1611	90
92	67	85	20	694	854	90
93	42	58	40	8	168	90
94	65	82	10	788	948	90
95	62	80	30	881	1041	90
96	62	40	10	3001	3161	90
97	60	85	30	597	757	90
98	58	75	20	978	1138	90
99	55	80	10	407	567	90
100	55	85	20	502	662	90
