# Supplementary material for: A novel optimization method for hazardous materials vehicle routing with temperature-based time windows
Source: PeerJ Comput Sci. 2024 Dec 13;10:e2586. doi: 10.7717/peerj-cs.2586 (PMC11784799; doi:10.7717/peerj-cs.2586)
Supplement: Supplemental Information 2 [file peerj-cs-10-2586-s002.zip › ALNS-model/data/100/r101.csv]

NO	X	Y	DEMAND	READY	DUE	SERVICE
0	35	35	0	0	230	0
1	41	49	10	161	171	10
2	35	17	7	50	60	10
3	55	45	13	116	126	10
4	55	20	19	149	159	10
5	15	30	26	34	44	10
6	25	30	3	99	109	10
7	20	50	5	81	91	10
8	10	43	9	95	105	10
9	55	60	16	97	107	10
10	30	60	16	124	134	10
11	20	65	12	67	77	10
12	50	35	19	63	73	10
13	30	25	23	159	169	10
14	15	10	20	32	42	10
15	30	5	8	61	71	10
16	10	20	19	75	85	10
17	5	30	2	157	167	10
18	20	40	12	87	97	10
19	15	60	17	76	86	10
20	45	65	9	126	136	10
21	45	20	11	62	72	10
22	45	10	18	97	107	10
23	55	5	29	68	78	10
24	65	35	3	153	163	10
25	65	20	6	172	182	10
26	45	30	17	132	142	10
27	35	40	16	37	47	10
28	41	37	16	39	49	10
29	64	42	9	63	73	10
30	40	60	21	71	81	10
31	31	52	27	50	60	10
32	35	69	23	141	151	10
33	53	52	11	37	47	10
34	65	55	14	117	127	10
35	63	65	8	143	153	10
36	2	60	5	41	51	10
37	20	20	8	134	144	10
38	5	5	16	83	93	10
39	60	12	31	44	54	10
40	40	25	9	85	95	10
41	42	7	5	97	107	10
42	24	12	5	31	41	10
43	23	3	7	132	142	10
44	11	14	18	69	79	10
45	6	38	16	32	42	10
46	2	48	1	117	127	10
47	8	56	27	51	61	10
48	13	52	36	165	175	10
49	6	68	30	108	118	10
50	47	47	13	124	134	10
51	49	58	10	88	98	10
52	27	43	9	52	62	10
53	37	31	14	95	105	10
54	57	29	18	140	150	10
55	63	23	2	136	146	10
56	53	12	6	130	140	10
57	32	12	7	101	111	10
58	36	26	18	200	210	10
59	21	24	28	18	28	10
60	17	34	3	162	172	10
61	12	24	13	76	86	10
62	24	58	19	58	68	10
63	27	69	10	34	44	10
64	15	77	9	73	83	10
65	62	77	20	51	61	10
66	49	73	25	127	137	10
67	67	5	25	83	93	10
68	56	39	36	142	152	10
69	37	47	6	50	60	10
70	37	56	5	182	192	10
71	57	68	15	77	87	10
72	47	16	25	35	45	10
73	44	17	9	78	88	10
74	46	13	8	149	159	10
75	49	11	18	69	79	10
76	49	42	13	73	83	10
77	53	43	14	179	189	10
78	61	52	3	96	106	10
79	57	48	23	92	102	10
80	56	37	6	182	192	10
81	55	54	26	94	104	10
82	15	47	16	55	65	10
83	14	37	11	44	54	10
84	11	31	7	101	111	10
85	16	22	41	91	101	10
86	4	18	35	94	104	10
87	28	18	26	93	103	10
88	26	52	9	74	84	10
89	26	35	15	176	186	10
90	31	67	3	95	105	10
91	15	19	1	160	170	10
92	22	22	2	18	28	10
93	18	24	22	188	198	10
94	26	27	27	100	110	10
95	25	24	20	39	49	10
96	22	27	11	135	145	10
97	25	21	12	133	143	10
98	19	21	10	58	68	10
99	20	26	9	83	93	10
100	18	18	17	185	195	10
