# Supplementary material for: A novel optimization method for hazardous materials vehicle routing with temperature-based time windows
Source: PeerJ Comput Sci. 2024 Dec 13;10:e2586. doi: 10.7717/peerj-cs.2586 (PMC11784799; doi:10.7717/peerj-cs.2586)
Supplement: Supplemental Information 2 [file peerj-cs-10-2586-s002.zip › ALNS-model/data/100/r201.csv]

NO	X	Y	DEMAND	READY	DUE	SERVICE
0	35	35	0	0	1000	0
1	41	49	10	707	848	10
2	35	17	7	143	282	10
3	55	45	13	527	584	10
4	55	20	19	678	801	10
5	15	30	26	34	209	10
6	25	30	3	415	514	10
7	20	50	5	331	410	10
8	10	43	9	404	481	10
9	55	60	16	400	497	10
10	30	60	16	577	632	10
11	20	65	12	206	325	10
12	50	35	19	228	345	10
13	30	25	23	690	827	10
14	15	10	20	32	243	10
15	30	5	8	175	300	10
16	10	20	19	272	373	10
17	5	30	2	733	870	10
18	20	40	12	377	434	10
19	15	60	17	269	378	10
20	45	65	9	581	666	10
21	45	20	11	214	331	10
22	45	10	18	409	494	10
23	55	5	29	206	325	10
24	65	35	3	704	847	10
25	65	20	6	817	956	10
26	45	30	17	588	667	10
27	35	40	16	104	255	10
28	41	37	16	114	255	10
29	64	42	9	190	313	10
30	40	60	21	259	354	10
31	31	52	27	152	275	10
32	35	69	23	660	777	10
33	53	52	11	45	200	10
34	65	55	14	529	614	10
35	63	65	8	686	813	10
36	2	60	5	41	208	10
37	20	20	8	606	693	10
38	5	5	16	302	405	10
39	60	12	31	33	224	10
40	40	25	9	360	437	10
41	42	7	5	396	511	10
42	24	12	5	25	172	10
43	23	3	7	620	705	10
44	11	14	18	233	340	10
45	6	38	16	29	189	10
46	2	48	1	515	628	10
47	8	56	27	85	250	10
48	13	52	36	773	906	10
49	6	68	30	501	540	10
50	47	47	13	547	642	10
51	49	58	10	348	453	10
52	27	43	9	174	299	10
53	37	31	14	414	489	10
54	57	29	18	641	734	10
55	63	23	2	620	739	10
56	53	12	6	585	692	10
57	32	12	7	421	530	10
58	36	26	18	849	980	10
59	21	24	28	17	229	10
60	17	34	3	721	862	10
61	12	24	13	290	377	10
62	24	58	19	163	302	10
63	27	69	10	34	191	10
64	15	77	9	214	333	10
65	62	77	20	49	188	10
66	49	73	25	592	693	10
67	67	5	25	294	401	10
68	56	39	36	637	752	10
69	37	47	6	162	293	10
70	37	56	5	788	968	10
71	57	68	15	268	367	10
72	47	16	25	31	208	10
73	44	17	9	308	399	10
74	46	13	8	681	802	10
75	49	11	18	236	345	10
76	49	42	13	290	373	10
77	53	43	14	817	952	10
78	61	52	3	384	499	10
79	57	48	23	388	465	10
80	56	37	6	839	968	10
81	55	54	26	411	456	10
82	15	47	16	162	289	10
83	14	37	11	96	249	10
84	11	31	7	436	511	10
85	16	22	41	376	461	10
86	4	18	35	388	465	10
87	28	18	26	420	447	10
88	26	52	9	279	388	10
89	26	35	15	755	920	10
90	31	67	3	392	487	10
91	15	19	1	739	866	10
92	22	22	2	18	181	10
93	18	24	22	811	969	10
94	26	27	27	436	503	10
95	25	24	20	92	231	10
96	22	27	11	607	690	10
97	25	21	12	612	673	10
98	19	21	10	183	306	10
99	20	26	9	333	432	10
100	18	18	17	798	965	10
