# Supplementary material for: A novel optimization method for hazardous materials vehicle routing with temperature-based time windows
Source: PeerJ Comput Sci. 2024 Dec 13;10:e2586. doi: 10.7717/peerj-cs.2586 (PMC11784799; doi:10.7717/peerj-cs.2586)
Supplement: Supplemental Information 2 [file peerj-cs-10-2586-s002.zip › ALNS-model/data/100/rc101.csv]

NO	X	Y	DEMAND	READY	DUE	SERVICE
0	40	50	0	0	240	0
1	25	85	20	145	175	10
2	22	75	30	50	80	10
3	22	85	10	109	139	10
4	20	80	40	141	171	10
5	20	85	20	41	71	10
6	18	75	20	95	125	10
7	15	75	20	79	109	10
8	15	80	10	91	121	10
9	10	35	20	91	121	10
10	10	40	30	119	149	10
11	8	40	40	59	89	10
12	8	45	20	64	94	10
13	5	35	10	142	172	10
14	5	45	10	35	65	10
15	2	40	20	58	88	10
16	0	40	20	72	102	10
17	0	45	20	149	179	10
18	44	5	20	87	117	10
19	42	10	40	72	102	10
20	42	15	10	122	152	10
21	40	5	10	67	97	10
22	40	15	40	92	122	10
23	38	5	30	65	95	10
24	38	15	10	148	178	10
25	35	5	20	154	184	10
26	95	30	30	115	145	10
27	95	35	20	62	92	10
28	92	30	10	62	92	10
29	90	35	10	67	97	10
30	88	30	10	74	104	10
31	88	35	20	61	91	10
32	87	30	10	131	161	10
33	85	25	10	51	81	10
34	85	35	30	111	141	10
35	67	85	20	139	169	10
36	65	85	40	43	73	10
37	65	82	10	124	154	10
38	62	80	30	75	105	10
39	60	80	10	37	67	10
40	60	85	30	85	115	10
41	58	75	20	92	122	10
42	55	80	10	33	63	10
43	55	85	20	128	158	10
44	55	82	10	64	94	10
45	20	82	10	37	67	10
46	18	80	10	113	143	10
47	2	45	10	45	75	10
48	42	5	10	151	181	10
49	42	12	10	104	134	10
50	72	35	30	116	146	10
51	55	20	19	83	113	10
52	25	30	3	52	82	10
53	20	50	5	91	121	10
54	55	60	16	139	169	10
55	30	60	16	140	170	10
56	50	35	19	130	160	10
57	30	25	23	96	126	10
58	15	10	20	152	182	10
59	10	20	19	42	72	10
60	15	60	17	155	185	10
61	45	65	9	66	96	10
62	65	35	3	52	82	10
63	65	20	6	39	69	10
64	45	30	17	53	83	10
65	35	40	16	11	41	10
66	41	37	16	133	163	10
67	64	42	9	70	100	10
68	40	60	21	144	174	10
69	31	52	27	41	71	10
70	35	69	23	180	210	10
71	65	55	14	65	95	10
72	63	65	8	30	60	10
73	2	60	5	77	107	10
74	20	20	8	141	171	10
75	5	5	16	74	104	10
76	60	12	31	75	105	10
77	23	3	7	150	180	10
78	8	56	27	90	120	10
79	6	68	30	89	119	10
80	47	47	13	192	222	10
81	49	58	10	86	116	10
82	27	43	9	42	72	10
83	37	31	14	35	65	10
84	57	29	18	96	126	10
85	63	23	2	87	117	10
86	21	24	28	87	117	10
87	12	24	13	90	120	10
88	24	58	19	67	97	10
89	67	5	25	144	174	10
90	37	47	6	86	116	10
91	49	42	13	167	197	10
92	53	43	14	14	44	10
93	61	52	3	178	208	10
94	57	48	23	95	125	10
95	56	37	6	34	64	10
96	55	54	26	132	162	10
97	4	18	35	120	150	10
98	26	52	9	46	76	10
99	26	35	15	77	107	10
100	31	67	3	180	210	10
