# Supplementary material for: A novel optimization method for hazardous materials vehicle routing with temperature-based time windows
Source: PeerJ Comput Sci. 2024 Dec 13;10:e2586. doi: 10.7717/peerj-cs.2586 (PMC11784799; doi:10.7717/peerj-cs.2586)
Supplement: Supplemental Information 2 [file peerj-cs-10-2586-s002.zip › ALNS-model/data/100/rc201.csv]

NO	X	Y	DEMAND	READY	DUE	SERVICE
0	40	50	0	0	960	0
1	25	85	20	673	793	10
2	22	75	30	152	272	10
3	22	85	10	471	591	10
4	20	80	40	644	764	10
5	20	85	20	73	193	10
6	18	75	20	388	508	10
7	15	75	20	300	420	10
8	15	80	10	367	487	10
9	10	35	20	371	491	10
10	10	40	30	519	639	10
11	8	40	40	195	315	10
12	8	45	20	223	343	10
13	5	35	10	653	773	10
14	5	45	10	35	155	10
15	2	40	20	174	294	10
16	0	40	20	255	375	10
17	0	45	20	703	823	10
18	44	5	20	335	455	10
19	42	10	40	254	374	10
20	42	15	10	537	657	10
21	40	5	10	215	335	10
22	40	15	40	375	495	10
23	38	5	30	201	321	10
24	38	15	10	681	801	10
25	35	5	20	784	904	10
26	95	30	30	529	649	10
27	95	35	20	146	266	10
28	92	30	10	149	269	10
29	90	35	10	194	314	10
30	88	30	10	246	366	10
31	88	35	20	165	285	10
32	87	30	10	621	741	10
33	85	25	10	80	200	10
34	85	35	30	487	607	10
35	67	85	20	657	777	10
36	65	85	40	43	163	10
37	65	82	10	557	677	10
38	62	80	30	278	398	10
39	60	80	10	64	184	10
40	60	85	30	329	449	10
41	58	75	20	376	496	10
42	55	80	10	33	153	10
43	55	85	20	574	694	10
44	55	82	10	217	337	10
45	20	82	10	37	157	10
46	18	80	10	489	609	10
47	2	45	10	105	225	10
48	42	5	10	732	852	10
49	42	12	10	440	560	10
50	72	35	30	507	627	10
51	55	20	19	326	446	10
52	25	30	3	175	295	10
53	20	50	5	375	495	10
54	55	60	16	601	721	10
55	30	60	16	599	719	10
56	50	35	19	557	677	10
57	30	25	23	397	517	10
58	15	10	20	782	902	10
59	10	20	19	42	162	10
60	15	60	17	694	814	10
61	45	65	9	258	378	10
62	65	35	3	167	287	10
63	65	20	6	39	159	10
64	45	30	17	191	311	10
65	35	40	16	11	131	10
66	41	37	16	566	686	10
67	64	42	9	268	388	10
68	40	60	21	612	732	10
69	31	52	27	157	277	10
70	35	69	23	810	930	10
71	65	55	14	241	361	10
72	63	65	8	60	180	10
73	2	60	5	286	406	10
74	20	20	8	645	765	10
75	5	5	16	232	352	10
76	60	12	31	268	388	10
77	23	3	7	764	884	10
78	8	56	27	365	485	10
79	6	68	30	352	472	10
80	47	47	13	822	942	10
81	49	58	10	355	475	10
82	27	43	9	152	272	10
83	37	31	14	105	225	10
84	57	29	18	395	515	10
85	63	23	2	344	464	10
86	21	24	28	349	469	10
87	12	24	13	359	479	10
88	24	58	19	260	380	10
89	67	5	25	713	833	10
90	37	47	6	359	479	10
91	49	42	13	719	839	10
92	53	43	14	14	134	10
93	61	52	3	808	928	10
94	57	48	23	392	512	10
95	56	37	6	100	220	10
96	55	54	26	562	682	10
97	4	18	35	547	667	10
98	26	52	9	172	292	10
99	26	35	15	308	428	10
100	31	67	3	810	930	10
