# Supplementary material for: A novel optimization method for hazardous materials vehicle routing with temperature-based time windows
Source: PeerJ Comput Sci. 2024 Dec 13;10:e2586. doi: 10.7717/peerj-cs.2586 (PMC11784799; doi:10.7717/peerj-cs.2586)
Supplement: Supplemental Information 2 [file peerj-cs-10-2586-s002.zip › ALNS-model/data/25/c101.csv]

NO	X	Y	DEMAND	READY	DUE	SERVICE
0	40	50	0	0	1236	0
1	45	68	10	912	967	90
2	45	70	30	825	870	90
3	42	66	10	65	146	90
4	42	68	10	727	782	90
5	42	65	10	15	67	90
6	40	69	20	621	702	90
7	40	66	20	170	225	90
8	38	68	20	255	324	90
9	38	70	10	534	605	90
10	35	66	10	357	410	90
11	35	69	10	448	505	90
12	25	85	20	652	721	90
13	22	75	30	30	92	90
14	22	85	10	567	620	90
15	20	80	40	384	429	90
16	20	85	40	475	528	90
17	18	75	20	99	148	90
18	15	75	20	179	254	90
19	15	80	10	278	345	90
20	30	50	10	10	73	90
21	30	52	20	914	965	90
22	28	52	20	812	883	90
23	28	55	10	732	777	90
24	25	50	10	65	144	90
25	25	52	40	169	224	90
