# Supplementary material for: A novel optimization method for hazardous materials vehicle routing with temperature-based time windows
Source: PeerJ Comput Sci. 2024 Dec 13;10:e2586. doi: 10.7717/peerj-cs.2586 (PMC11784799; doi:10.7717/peerj-cs.2586)
Supplement: Supplemental Information 2 [file peerj-cs-10-2586-s002.zip › ALNS-model/data/25/r101.csv]

NO	X	Y	DEMAND	READY	DUE	SERVICE
0	35	35	0	0	230	0
1	41	49	10	161	171	10
2	35	17	7	50	60	10
3	55	45	13	116	126	10
4	55	20	19	149	159	10
5	15	30	26	34	44	10
6	25	30	3	99	109	10
7	20	50	5	81	91	10
8	10	43	9	95	105	10
9	55	60	16	97	107	10
10	30	60	16	124	134	10
11	20	65	12	67	77	10
12	50	35	19	63	73	10
13	30	25	23	159	169	10
14	15	10	20	32	42	10
15	30	5	8	61	71	10
16	10	20	19	75	85	10
17	5	30	2	157	167	10
18	20	40	12	87	97	10
19	15	60	17	76	86	10
20	45	65	9	126	136	10
21	45	20	11	62	72	10
22	45	10	18	97	107	10
23	55	5	29	68	78	10
24	65	35	3	153	163	10
25	65	20	6	172	182	10
