# Supplementary material for: A novel optimization method for hazardous materials vehicle routing with temperature-based time windows
Source: PeerJ Comput Sci. 2024 Dec 13;10:e2586. doi: 10.7717/peerj-cs.2586 (PMC11784799; doi:10.7717/peerj-cs.2586)
Supplement: Supplemental Information 2 [file peerj-cs-10-2586-s002.zip › ALNS-model/data/25/r201.csv]

NO	X	Y	DEMAND	READY	DUE	SERVICE
0	35	35	0	0	1000	0
1	41	49	10	707	848	10
2	35	17	7	143	282	10
3	55	45	13	527	584	10
4	55	20	19	678	801	10
5	15	30	26	34	209	10
6	25	30	3	415	514	10
7	20	50	5	331	410	10
8	10	43	9	404	481	10
9	55	60	16	400	497	10
10	30	60	16	577	632	10
11	20	65	12	206	325	10
12	50	35	19	228	345	10
13	30	25	23	690	827	10
14	15	10	20	32	243	10
15	30	5	8	175	300	10
16	10	20	19	272	373	10
17	5	30	2	733	870	10
18	20	40	12	377	434	10
19	15	60	17	269	378	10
20	45	65	9	581	666	10
21	45	20	11	214	331	10
22	45	10	18	409	494	10
23	55	5	29	206	325	10
24	65	35	3	704	847	10
25	65	20	6	817	956	10
