# Supplementary material for: A novel optimization method for hazardous materials vehicle routing with temperature-based time windows
Source: PeerJ Comput Sci. 2024 Dec 13;10:e2586. doi: 10.7717/peerj-cs.2586 (PMC11784799; doi:10.7717/peerj-cs.2586)
Supplement: Supplemental Information 2 [file peerj-cs-10-2586-s002.zip › ALNS-model/data/25/rc101.csv]

NO	X	Y	DEMAND	READY	DUE	SERVICE
0	40	50	0	0	240	0
1	25	85	20	145	175	10
2	22	75	30	50	80	10
3	22	85	10	109	139	10
4	20	80	40	141	171	10
5	20	85	20	41	71	10
6	18	75	20	95	125	10
7	15	75	20	79	109	10
8	15	80	10	91	121	10
9	10	35	20	91	121	10
10	10	40	30	119	149	10
11	8	40	40	59	89	10
12	8	45	20	64	94	10
13	5	35	10	142	172	10
14	5	45	10	35	65	10
15	2	40	20	58	88	10
16	0	40	20	72	102	10
17	0	45	20	149	179	10
18	44	5	20	87	117	10
19	42	10	40	72	102	10
20	42	15	10	122	152	10
21	40	5	10	67	97	10
22	40	15	40	92	122	10
23	38	5	30	65	95	10
24	38	15	10	148	178	10
25	35	5	20	154	184	10
