# Supplementary material for: A novel optimization method for hazardous materials vehicle routing with temperature-based time windows
Source: PeerJ Comput Sci. 2024 Dec 13;10:e2586. doi: 10.7717/peerj-cs.2586 (PMC11784799; doi:10.7717/peerj-cs.2586)
Supplement: Supplemental Information 2 [file peerj-cs-10-2586-s002.zip › ALNS-model/data/25/rc201.csv]

NO	X	Y	DEMAND	READY	DUE	SERVICE
0	40	50	0	0	960	0
1	25	85	20	673	793	10
2	22	75	30	152	272	10
3	22	85	10	471	591	10
4	20	80	40	644	764	10
5	20	85	20	73	193	10
6	18	75	20	388	508	10
7	15	75	20	300	420	10
8	15	80	10	367	487	10
9	10	35	20	371	491	10
10	10	40	30	519	639	10
11	8	40	40	195	315	10
12	8	45	20	223	343	10
13	5	35	10	653	773	10
14	5	45	10	35	155	10
15	2	40	20	174	294	10
16	0	40	20	255	375	10
17	0	45	20	703	823	10
18	44	5	20	335	455	10
19	42	10	40	254	374	10
20	42	15	10	537	657	10
21	40	5	10	215	335	10
22	40	15	40	375	495	10
23	38	5	30	201	321	10
24	38	15	10	681	801	10
25	35	5	20	784	904	10
