# Supplementary material for: A novel optimization method for hazardous materials vehicle routing with temperature-based time windows
Source: PeerJ Comput Sci. 2024 Dec 13;10:e2586. doi: 10.7717/peerj-cs.2586 (PMC11784799; doi:10.7717/peerj-cs.2586)
Supplement: Supplemental Information 2 [file peerj-cs-10-2586-s002.zip › ALNS-model/data/50/c101.csv]

NO	X	Y	DEMAND	READY	DUE	SERVICE
0	40	50	0	0	1236	0
1	45	68	10	912	967	90
2	45	70	30	825	870	90
3	42	66	10	65	146	90
4	42	68	10	727	782	90
5	42	65	10	15	67	90
6	40	69	20	621	702	90
7	40	66	20	170	225	90
8	38	68	20	255	324	90
9	38	70	10	534	605	90
10	35	66	10	357	410	90
11	35	69	10	448	505	90
12	25	85	20	652	721	90
13	22	75	30	30	92	90
14	22	85	10	567	620	90
15	20	80	40	384	429	90
16	20	85	40	475	528	90
17	18	75	20	99	148	90
18	15	75	20	179	254	90
19	15	80	10	278	345	90
20	30	50	10	10	73	90
21	30	52	20	914	965	90
22	28	52	20	812	883	90
23	28	55	10	732	777	90
24	25	50	10	65	144	90
25	25	52	40	169	224	90
26	25	55	10	622	701	90
27	23	52	10	261	316	90
28	23	55	20	546	593	90
29	20	50	10	358	405	90
30	20	55	10	449	504	90
31	10	35	20	200	237	90
32	10	40	30	31	100	90
33	8	40	40	87	158	90
34	8	45	20	751	816	90
35	5	35	10	283	344	90
36	5	45	10	665	716	90
37	2	40	20	383	434	90
38	0	40	30	479	522	90
39	0	45	20	567	624	90
40	35	30	10	264	321	90
41	35	32	10	166	235	90
42	33	32	20	68	149	90
43	33	35	10	16	80	90
44	32	30	10	359	412	90
45	30	30	10	541	600	90
46	30	32	30	448	509	90
47	30	35	10	1054	1127	90
48	28	30	10	632	693	90
49	28	35	10	1001	1066	90
50	26	32	10	815	880	90
