# Supplementary material for: A novel optimization method for hazardous materials vehicle routing with temperature-based time windows
Source: PeerJ Comput Sci. 2024 Dec 13;10:e2586. doi: 10.7717/peerj-cs.2586 (PMC11784799; doi:10.7717/peerj-cs.2586)
Supplement: Supplemental Information 2 [file peerj-cs-10-2586-s002.zip › ALNS-model/data/50/c201.csv]

NO	X	Y	DEMAND	READY	DUE	SERVICE
0	40	50	0	0	3390	0
1	52	75	10	311	471	90
2	45	70	30	213	373	90
3	62	69	10	1167	1327	90
4	60	66	10	1261	1421	90
5	42	65	10	25	185	90
6	16	42	20	497	657	90
7	58	70	20	1073	1233	90
8	34	60	20	2887	3047	90
9	28	70	10	2601	2761	90
10	35	66	10	2791	2951	90
11	35	69	10	2698	2858	90
12	25	85	20	2119	2279	90
13	22	75	30	2405	2565	90
14	22	85	10	2026	2186	90
15	20	80	40	2216	2376	90
16	20	85	40	1934	2094	90
17	18	75	20	2311	2471	90
18	15	75	20	1742	1902	90
19	15	80	10	1837	1997	90
20	30	50	10	10	170	90
21	30	56	20	2983	3143	90
22	28	52	20	22	182	90
23	14	66	10	1643	1803	90
24	25	50	10	116	276	90
25	22	66	40	2504	2664	90
26	8	62	10	1545	1705	90
27	23	52	10	209	369	90
28	4	55	20	1447	1607	90
29	20	50	10	398	558	90
30	20	55	10	303	463	90
31	10	35	20	781	941	90
32	10	40	30	593	753	90
33	8	40	40	685	845	90
34	8	45	20	1346	1506	90
35	5	35	10	876	1036	90
36	5	45	10	1253	1413	90
37	2	40	20	971	1131	90
38	0	40	30	1063	1223	90
39	0	45	20	1158	1318	90
40	36	18	10	1819	1979	90
41	35	32	10	2758	2918	90
42	33	32	20	2666	2826	90
43	33	35	10	2573	2733	90
44	32	20	10	1913	2073	90
45	30	30	10	2105	2265	90
46	34	25	30	2009	2169	90
47	30	35	10	2480	2640	90
48	36	40	10	2856	3016	90
49	48	20	10	967	1127	90
50	26	32	10	2292	2452	90
