# Supplementary material for: A novel optimization method for hazardous materials vehicle routing with temperature-based time windows
Source: PeerJ Comput Sci. 2024 Dec 13;10:e2586. doi: 10.7717/peerj-cs.2586 (PMC11784799; doi:10.7717/peerj-cs.2586)
Supplement: Supplemental Information 2 [file peerj-cs-10-2586-s002.zip › ALNS-model/data/50/r101.csv]

NO	X	Y	DEMAND	READY	DUE	SERVICE
0	35	35	0	0	230	0
1	41	49	10	161	171	10
2	35	17	7	50	60	10
3	55	45	13	116	126	10
4	55	20	19	149	159	10
5	15	30	26	34	44	10
6	25	30	3	99	109	10
7	20	50	5	81	91	10
8	10	43	9	95	105	10
9	55	60	16	97	107	10
10	30	60	16	124	134	10
11	20	65	12	67	77	10
12	50	35	19	63	73	10
13	30	25	23	159	169	10
14	15	10	20	32	42	10
15	30	5	8	61	71	10
16	10	20	19	75	85	10
17	5	30	2	157	167	10
18	20	40	12	87	97	10
19	15	60	17	76	86	10
20	45	65	9	126	136	10
21	45	20	11	62	72	10
22	45	10	18	97	107	10
23	55	5	29	68	78	10
24	65	35	3	153	163	10
25	65	20	6	172	182	10
26	45	30	17	132	142	10
27	35	40	16	37	47	10
28	41	37	16	39	49	10
29	64	42	9	63	73	10
30	40	60	21	71	81	10
31	31	52	27	50	60	10
32	35	69	23	141	151	10
33	53	52	11	37	47	10
34	65	55	14	117	127	10
35	63	65	8	143	153	10
36	2	60	5	41	51	10
37	20	20	8	134	144	10
38	5	5	16	83	93	10
39	60	12	31	44	54	10
40	40	25	9	85	95	10
41	42	7	5	97	107	10
42	24	12	5	31	41	10
43	23	3	7	132	142	10
44	11	14	18	69	79	10
45	6	38	16	32	42	10
46	2	48	1	117	127	10
47	8	56	27	51	61	10
48	13	52	36	165	175	10
49	6	68	30	108	118	10
50	47	47	13	124	134	10
