# Supplementary material for: A novel optimization method for hazardous materials vehicle routing with temperature-based time windows
Source: PeerJ Comput Sci. 2024 Dec 13;10:e2586. doi: 10.7717/peerj-cs.2586 (PMC11784799; doi:10.7717/peerj-cs.2586)
Supplement: Supplemental Information 2 [file peerj-cs-10-2586-s002.zip › ALNS-model/data/50/r201.csv]

NO	X	Y	DEMAND	READY	DUE	SERVICE
0	35	35	0	0	1000	0
1	41	49	10	707	848	10
2	35	17	7	143	282	10
3	55	45	13	527	584	10
4	55	20	19	678	801	10
5	15	30	26	34	209	10
6	25	30	3	415	514	10
7	20	50	5	331	410	10
8	10	43	9	404	481	10
9	55	60	16	400	497	10
10	30	60	16	577	632	10
11	20	65	12	206	325	10
12	50	35	19	228	345	10
13	30	25	23	690	827	10
14	15	10	20	32	243	10
15	30	5	8	175	300	10
16	10	20	19	272	373	10
17	5	30	2	733	870	10
18	20	40	12	377	434	10
19	15	60	17	269	378	10
20	45	65	9	581	666	10
21	45	20	11	214	331	10
22	45	10	18	409	494	10
23	55	5	29	206	325	10
24	65	35	3	704	847	10
25	65	20	6	817	956	10
26	45	30	17	588	667	10
27	35	40	16	104	255	10
28	41	37	16	114	255	10
29	64	42	9	190	313	10
30	40	60	21	259	354	10
31	31	52	27	152	275	10
32	35	69	23	660	777	10
33	53	52	11	45	200	10
34	65	55	14	529	614	10
35	63	65	8	686	813	10
36	2	60	5	41	208	10
37	20	20	8	606	693	10
38	5	5	16	302	405	10
39	60	12	31	33	224	10
40	40	25	9	360	437	10
41	42	7	5	396	511	10
42	24	12	5	25	172	10
43	23	3	7	620	705	10
44	11	14	18	233	340	10
45	6	38	16	29	189	10
46	2	48	1	515	628	10
47	8	56	27	85	250	10
48	13	52	36	773	906	10
49	6	68	30	501	540	10
50	47	47	13	547	642	10
