# Supplementary material for: A novel optimization method for hazardous materials vehicle routing with temperature-based time windows
Source: PeerJ Comput Sci. 2024 Dec 13;10:e2586. doi: 10.7717/peerj-cs.2586 (PMC11784799; doi:10.7717/peerj-cs.2586)
Supplement: Supplemental Information 2 [file peerj-cs-10-2586-s002.zip › ALNS-model/data/50/rc201.csv]

NO	X	Y	DEMAND	READY	DUE	SERVICE
0	40	50	0	0	960	0
1	25	85	20	673	793	10
2	22	75	30	152	272	10
3	22	85	10	471	591	10
4	20	80	40	644	764	10
5	20	85	20	73	193	10
6	18	75	20	388	508	10
7	15	75	20	300	420	10
8	15	80	10	367	487	10
9	10	35	20	371	491	10
10	10	40	30	519	639	10
11	8	40	40	195	315	10
12	8	45	20	223	343	10
13	5	35	10	653	773	10
14	5	45	10	35	155	10
15	2	40	20	174	294	10
16	0	40	20	255	375	10
17	0	45	20	703	823	10
18	44	5	20	335	455	10
19	42	10	40	254	374	10
20	42	15	10	537	657	10
21	40	5	10	215	335	10
22	40	15	40	375	495	10
23	38	5	30	201	321	10
24	38	15	10	681	801	10
25	35	5	20	784	904	10
26	95	30	30	529	649	10
27	95	35	20	146	266	10
28	92	30	10	149	269	10
29	90	35	10	194	314	10
30	88	30	10	246	366	10
31	88	35	20	165	285	10
32	87	30	10	621	741	10
33	85	25	10	80	200	10
34	85	35	30	487	607	10
35	67	85	20	657	777	10
36	65	85	40	43	163	10
37	65	82	10	557	677	10
38	62	80	30	278	398	10
39	60	80	10	64	184	10
40	60	85	30	329	449	10
41	58	75	20	376	496	10
42	55	80	10	33	153	10
43	55	85	20	574	694	10
44	55	82	10	217	337	10
45	20	82	10	37	157	10
46	18	80	10	489	609	10
47	2	45	10	105	225	10
48	42	5	10	732	852	10
49	42	12	10	440	560	10
50	72	35	30	507	627	10
