# Supplementary material for: A novel optimization method for hazardous materials vehicle routing with temperature-based time windows
Source: PeerJ Comput Sci. 2024 Dec 13;10:e2586. doi: 10.7717/peerj-cs.2586 (PMC11784799; doi:10.7717/peerj-cs.2586)
Supplement: Supplemental Information 2 [file peerj-cs-10-2586-s002.zip › ALNS-model/init_solution.py]

import random
import sys

import numpy as np

from algorithm_data import Truck
from insert_order import order_insert_random, order_insert_simple_in_order


def choice_order(current_node, orders, distance_mat):
    min_distance = np.Inf
    next_node = None
    for order in orders:
        distance = distance_mat[current_node, order]
        if distance <= min_distance:
            next_node = order
    return next_node


def first_stage(algorithm_input_data, parameters):
    # initial
    solution = {}
    orders = list(algorithm_input_data.orders)
    # first vehicle
    truck_ID_max = 1
    truck = Truck(truck_ID_max, parameters['capacity_max'], parameters['time_latest'])
    solution[truck_ID_max] = truck
    current_node = truck.route[0]
    for i in range(len(orders)):
        order = choice_order(current_node, orders, algorithm_input_data.distance_mat)
        pickup = algorithm_input_data.Nodes.loc[order, 'NO']
        deliver = algorithm_input_data.Nodes.loc[order, 'DEMAND']
        # print('node and demand', order, pickup, deliver)
        is_insert_pass_P = 1
        truck_IDs = list(solution.keys())
        while truck_IDs:
            truck_ID = random.choice(truck_IDs)
            truck_IDs.remove(truck_ID)
            truck = solution[truck_ID]
            # print('vehicles number', truck_ID, truck_IDs)
            is_insert_pass_P, truck_for_deliver_insert = order_insert_random(truck, pickup, deliver, algorithm_input_data)
            # print('yes or not', is_insert_pass_P, truck_for_deliver_insert.route)
            # insert right
            if is_insert_pass_P:
                # print('insert！')
                truck_for_deliver_insert.order.append(order)
                solution[truck_ID] = truck_for_deliver_insert
                current_node = order
                orders.remove(order)
                break
        # all vehicles cannot be inserted
        if not is_insert_pass_P:
            # all vehicles are unable to insert order, and additional vehicles need to be added
            truck_ID_max += 1
            truck_new = Truck(truck_ID_max, parameters['capacity_max'], parameters['time_latest'])
            is_insert_pass_P, truck_new_for_pickup_insert = order_insert_simple_in_order(truck_new, pickup, deliver, algorithm_input_data)
            # print('add vehicle right：', is_insert_pass_P, truck_new_for_pickup_insert.route)

            if is_insert_pass_P:
                truck_new_for_pickup_insert.order.append(order)
                solution[truck_ID_max] = truck_new_for_pickup_insert
                current_node = order
                orders.remove(order)
            else:
                print(order, 'Unreasonable time setting - time windows')
                if not is_insert_pass_P:
                    print(order, 'Unreasonable time setting - from starting point to customer point')
    return solution
