# Supplementary material for: A novel optimization method for hazardous materials vehicle routing with temperature-based time windows
Source: PeerJ Comput Sci. 2024 Dec 13;10:e2586. doi: 10.7717/peerj-cs.2586 (PMC11784799; doi:10.7717/peerj-cs.2586)
Supplement: Supplemental Information 2 [file peerj-cs-10-2586-s002.zip › ALNS-model/insert_order.py]

import random
import sys

import numpy as np
from objective_function import *


# simple insert
def order_insert_simple_in_order(truck, pickup, deliver, algorithm_input_data):
    is_insert_P = 0
    pickup_insert_positions = list(range(1, len(truck.route)))
    truck_for_pickup_simple_insert = truck.truck_copy()
    for position_P in pickup_insert_positions:
        # copy and test
        truck_for_pickup_simple_insert.route.insert(position_P, pickup)
        is_insert_P = truck_for_pickup_simple_insert.check_and_update(position_P, algorithm_input_data, 'insert')
        if is_insert_P:
            # update distance
            truck_for_pickup_simple_insert.travel_distance_line_of_route_update_insert(position_P, algorithm_input_data)
            break
        if not is_insert_P:
            print('Reject insertion! Time is a problem!')
            break
    return is_insert_P, truck_for_pickup_simple_insert


def order_insert_random(truck, pickup, deliver, algorithm_input_data):
    is_insert_pass_P = 1
    pickup_insert_positions = list(range(1, len(truck.route)))
    truck_for_pickup_insert = truck.truck_copy()
    # random insert
    while pickup_insert_positions:
        position_P = random.choice(pickup_insert_positions)
        pickup_insert_positions.remove(position_P)
        # coty to test
        truck_for_pickup_insert.route.insert(position_P, pickup)
        # constraint calculation check and update (time, load)
        is_insert_pass_P = truck_for_pickup_insert.check_and_update(position_P, algorithm_input_data, 'insert')

        if is_insert_pass_P:
            # update distance
            truck_for_pickup_insert.travel_distance_line_of_route_update_insert(position_P, algorithm_input_data)
            break
        if not is_insert_pass_P:
            truck_for_pickup_insert = truck.truck_copy()

    return is_insert_pass_P, truck_for_pickup_insert


def order_insert_greedy(truck, pickup, algorithm_input_data):
    # initial
    truck_best = truck
    first_objective_best = np.Inf
    is_insert_pass_Ps = [0]

    # all insertable points in the vehicle path
    # check if they meet the constraints during insertion
    pickup_insert_positions = list(range(1, len(truck.route)))
    # insert in chronological order
    for position_P in pickup_insert_positions:
        # copy to test
        truck_for_pickup_insert = truck.truck_copy()
        truck_for_pickup_insert.route.insert(position_P, pickup)
        # calculate timeline and check
        is_insert_pass_P = truck_for_pickup_insert.check_and_update(position_P, algorithm_input_data, 'insert')

        if is_insert_pass_P:
            # update distance
            truck_for_pickup_insert.travel_distance_line_of_route_update_insert(position_P, algorithm_input_data)
            # calculate objectives
            objective = first_objective(truck_for_pickup_insert, algorithm_input_data)
            if objective <= first_objective_best:
                first_objective_best = objective
                truck_best = truck_for_pickup_insert
                is_insert_pass_Ps.append(is_insert_pass_P)
    # ensure that the insertion path can be inserted and output
    return max(is_insert_pass_Ps), truck_best
