# Supplementary material for: A novel optimization method for hazardous materials vehicle routing with temperature-based time windows
Source: PeerJ Comput Sci. 2024 Dec 13;10:e2586. doi: 10.7717/peerj-cs.2586 (PMC11784799; doi:10.7717/peerj-cs.2586)
Supplement: Supplemental Information 2 [file peerj-cs-10-2586-s002.zip › ALNS-model/objective_function.py]

import math

import numpy as np


def first_objective(truck, algorithm_input_data):
    punish = 0
    cost = 0
    node = truck.route
    Q_max = sum(truck.capacity_line)
    for i in range(len(node) - 1):
        Q_current = Q_max - algorithm_input_data.Nodes_numpy[node[i], 3]
        cost += algorithm_input_data.distance_mat[node[i], node[i + 1]] * (truck.deliver_cost * Q_current + truck.distance_cost)
        if node[i] == 0:
            continue
        arrive_time = truck.time_line[i]
        time_early = algorithm_input_data.Nodes_numpy[node[i], 4]
        time_last = algorithm_input_data.Nodes_numpy[node[i], 5]
        if time_early <= arrive_time <= time_last:
            punish = 0
        else:
            punish = np.Inf
        punish += punish
        Q_max = Q_current
    cost_total = cost + punish * algorithm_input_data.punish_cost + algorithm_input_data.fixed_cost
    return cost_total


def second_objective(truck, algorithm_input_data):
    h = algorithm_input_data.h
    risk = 0
    Q_max = sum(truck.capacity_line)
    for i in range(len(truck.route) - 1):
        node = truck.route[i]
        node_next = truck.route[i + 1]
        distance = algorithm_input_data.distance_mat[node, node_next]
        Q_current = Q_max - algorithm_input_data.Nodes_numpy[node, 3]
        area = 2 * math.pi * 5 * distance + math.pi * 25
        risk += h * ((truck.capacity - Q_current) / truck.capacity) * area
        # h_total += h
        Q_max = Q_current
    # risk_total = risk / h_total
    risk_total = risk
    return risk_total
