# Supplementary material for: A novel optimization method for hazardous materials vehicle routing with temperature-based time windows
Source: PeerJ Comput Sci. 2024 Dec 13;10:e2586. doi: 10.7717/peerj-cs.2586 (PMC11784799; doi:10.7717/peerj-cs.2586)
Supplement: Supplemental Information 2 [file peerj-cs-10-2586-s002.zip › ALNS-model/Operators.py]

import sys

import numpy as np
import pandas as pd

from algorithm_data import Truck
from insert_order import *
from remove_order import *
from objective_function import *


def random_removal(solution, q, algorithm_input_data):
    removal_solution = {id: solution[id].truck_copy() for id in solution.keys()}
    # getting customer nodes
    orders_in_truck = []
    for truck_id, truck in removal_solution.items():
        orders_in_truck += truck.order
    # print('random delete', orders_in_truck)
    # random select q customer nodes
    q_orders = random.sample(orders_in_truck, q)
    removal_solution = order_removal(removal_solution, q_orders, algorithm_input_data)
    return q_orders, removal_solution


def relatedness_calculate(order_i, algorithm_input_data):
    orders = algorithm_input_data.orders
    relatedness_i_with_any = {}
    for order_j in orders:
        if order_j != order_i:
            locations = {'node_i': algorithm_input_data.Nodes.loc[order_i, 'NO'],
                         'node_j': algorithm_input_data.Nodes.loc[order_j, 'NO'],
                         'demand_i': algorithm_input_data.Nodes.loc[order_i, 'DEMAND'],
                         'demand_j': algorithm_input_data.Nodes.loc[order_j, 'DEMAND'],
                         'te_i': algorithm_input_data.Nodes_numpy[order_i][4],
                         'te_j': algorithm_input_data.Nodes_numpy[order_j][4],
                         'tl_i': algorithm_input_data.Nodes_numpy[order_i][5],
                         'tl_j': algorithm_input_data.Nodes_numpy[order_j][5]}

            relatedness_d = algorithm_input_data.distance_mat[
                                locations['node_i'], locations['node_j']] / algorithm_input_data.distance_mat.max()

            relatedness_t = abs(locations['te_i'] - locations['te_j']) / (
                        max(algorithm_input_data.Nodes_numpy[1:, 4]) - min(algorithm_input_data.Nodes_numpy[1:, 4])) + abs(locations['tl_j'] - locations['tl_i']) / (max(algorithm_input_data.Nodes_numpy[1:, 5]) - min(algorithm_input_data.Nodes_numpy[1:, 5]))

            relatedness_n = abs(locations['demand_i'] - locations['demand_j']) / (
                        max(algorithm_input_data.Nodes.loc[:, 'DEMAND']) - min(
                    algorithm_input_data.Nodes.loc[1:, 'DEMAND']))

            relatedness_i_with_any[order_j] = algorithm_input_data.weight['fi'] * relatedness_d + algorithm_input_data.weight['lamda'] * relatedness_t + algorithm_input_data.weight['gama'] * relatedness_n
    return relatedness_i_with_any


def shaw_removal(solution, number_of_removal_order, algorithm_input_data):
    orders = algorithm_input_data.orders
    q_orders = []
    while len(q_orders) < number_of_removal_order:
        i_relatedness = random.choice(orders)
        # calculate the similarity value between the selected node and others
        relatedness_i_with_any = relatedness_calculate(i_relatedness, algorithm_input_data)

        # delete node in q_order
        for order_q in q_orders:
            if order_q in list(relatedness_i_with_any.keys()):
                del relatedness_i_with_any[order_q]
        # sorted
        relatedness_i_with_any_sorted = sorted(relatedness_i_with_any.items(), key=lambda x: x[1])
        # select node with the largest similarity
        q_orders.append(relatedness_i_with_any_sorted[-1][0])
    solution_shaw = order_removal(solution, q_orders, algorithm_input_data)
    # print('removed node set:', q_orders)
    # for truck_id, truck in solution_shaw.items():
    #     print('after delete route:', truck.route)
    #     print('node:', truck.order)
    return q_orders, solution_shaw


def worst_removal(solution, number_of_removal_order, algorithm_input_data):
    removal_solution = {id: solution[id].truck_copy() for id in solution.keys()}
    # record all removed nodes
    q_orders = []
    # nodes cost
    all_order_cost = []
    for truck_id, truck in removal_solution.items():
        # current distance of vehicle
        truck_distance_before = truck.travel_distance_line_of_route[-1]
        # print('vehicle route and nodes:', truck.route, truck.order)
        # i-th node
        for i in truck.order:
            truck_values_can_change = truck.truck_copy()
            # claculate travelling distance after removed node
            pickup = algorithm_input_data.Nodes.loc[i, 'NO']
            # getting index of delete node
            pickup_position = truck_values_can_change.route.index(pickup)
            # delete node and update distance_line
            truck_values_can_change.route.remove(pickup)
            truck_values_can_change.travel_distance_line_of_route_update_remove(pickup_position, algorithm_input_data)
            truck_distance_after = truck_values_can_change.travel_distance_line_of_route[-1]
            # the difference of the ith node of the truck_id
            cost_i = [truck_id, i, truck_distance_before - truck_distance_after]
            all_order_cost.append(cost_i)
    # sort by cost difference from smallest to largest
    all_order_cost = sorted(all_order_cost, key=(lambda x: x[2]))
    # already sorted set of nodes
    planned_order = [all_order_cost[i][1] for i in range(len(all_order_cost))]
    # print('already sorted set:', planned_order)

    while len(q_orders) < number_of_removal_order:
        order = planned_order[-1]
        q_orders.append(order)
        planned_order.remove(order)
    removal_solution = order_removal(removal_solution, q_orders, algorithm_input_data)
    return q_orders, removal_solution


def importance_calculate(order, algorithm_input_data):
    orders = algorithm_input_data.orders
    value = 0
    for i in orders:
        order_value = algorithm_input_data.Nodes_numpy[i, 5] - algorithm_input_data.Nodes_numpy[i, 4]
        if order_value > value:
            value = order_value
    important_d = algorithm_input_data.distance_mat[0, order] / algorithm_input_data.distance_mat.max(axis=1)[0]
    important_t = algorithm_input_data.Nodes_numpy[order, 5] - algorithm_input_data.Nodes_numpy[order, 4] / value
    important_n = algorithm_input_data.Nodes_numpy[order, 3] / max(algorithm_input_data.Nodes_numpy[:, 3])
    importance_order = important_d + important_t + important_n
    return importance_order


def random_relevance_removal(solution, number_of_removal_order, algorithm_input_data):
    q_orders = []
    while len(q_orders) < number_of_removal_order:
        # random select a vehicle
        r_truck = random.choice(list(solution.keys()))
        orders = solution[r_truck].order
        # calculate the importance of all nodes
        orders_importance = {}
        for order in orders:
            order_importance = importance_calculate(order, algorithm_input_data)
            orders_importance[order] = order_importance
        # descending sort
        order_importance_sorted = sorted(orders_importance.items(), key=lambda x: (x[1], x[0]), reverse=True)
        # copy and select
        order_importance_sorted_copy = copy.deepcopy(order_importance_sorted)
        for i in range(len(order_importance_sorted_copy)):
            if order_importance_sorted_copy[i][0] not in q_orders:
                q_orders.append(order_importance_sorted_copy[i][0])
                break
    solution_random_relevance = order_removal(solution, q_orders, algorithm_input_data)
    # print('removed node set', q_orders)
    # for truck_id, truck in solution_random_relevance.items():
    #     print('vehicle route after delete node:', truck.route)
    #     print('node:', truck.order)
    return q_orders, solution_random_relevance


def greedy_1_insert(solution, request_blank, algorithm_input_data, parameters):
    insert_solution = {id: solution[id].truck_copy() for id in solution.keys()}
    insert_orders = [order for order in request_blank]
    best_insert_solution = insert_solution
    is_continue = 1 if request_blank else 0
    while is_continue:

        best_insert_order = None
        best_insert_solution_order = best_insert_solution.copy()
        # The optimal node insertion is selected
        for order in insert_orders:
            # print('order:', order)
            best_route = None
            best_id = None
            best_objective_change = np.Inf
            # Reset the current solution
            # current_insert_solution = {id: best_insert_solution[id].truck_copy() for id in best_insert_solution.keys()}
            is_insert_pass_P = []
            # nodes are inserted into all possible positions of vehicles
            for truck_ID, truck in best_insert_solution_order.items():
                # The dictionary cannot be changed during the traversal
                # keep a separate copy using the keys
                # current_insert_solution_order = {id: current_insert_solution[id].truck_copy() for id in
                #                                  current_insert_solution.keys()}
                # greedy insert
                is_insert_pass_D, truck_for_pickup_insert = order_insert_greedy(truck, order, algorithm_input_data)
                is_insert_pass_P.append(is_insert_pass_D)
                # successful insertion
                if is_insert_pass_D:
                    # calculate the change value
                    objective_change = first_objective(truck_for_pickup_insert, algorithm_input_data) - first_objective(truck, algorithm_input_data)
                    # update route
                    # truck_for_pickup_insert.order.append(order)
                    # update insert position and best route
                    if objective_change <= best_objective_change:
                        best_objective_change = objective_change
                        best_insert_order = order
                        best_id = truck_ID
                        best_route = truck_for_pickup_insert.truck_copy()
                        # current_insert_solution_order[truck_ID] = truck_for_pickup_insert
                        # best_insert_solution_order = current_insert_solution_order
            # print(is_insert_pass_P)
            if max(is_insert_pass_P):
                # print(best_route.route, best_insert_order)
                best_route.order.append(best_insert_order)
                request_blank.remove(best_insert_order)
                best_insert_solution_order[best_id] = best_route
                # best_insert_solution = best_insert_solution_order
            # insertion failure, add vehicle
            else:
                truck_id_new = list(best_insert_solution_order.keys())[-1] + 1
                truck_new = Truck(truck_id_new, parameters['capacity_max'], parameters['time_latest'])
                demand = algorithm_input_data.Nodes_numpy[order, 3]
                is_insert_pass, truck_new_for_order_insert = order_insert_simple_in_order(truck_new, order, demand, algorithm_input_data)
                if is_insert_pass:
                    best_insert_order = order
                    request_blank.remove(best_insert_order)
                    truck_new_for_order_insert.order.append(order)
                    best_insert_solution_order[truck_id_new] = truck_new_for_order_insert
                    # best_insert_solution = best_insert_solution_order
        # if set not empty
        if request_blank:
            print('Error:', request_blank)
        else:
            best_insert_solution = best_insert_solution_order
            is_continue = 0
    # output
    # print('nodes that are not inserted:', request_blank)
    # print(best_insert_solution)
    # for truck_id, truck in best_insert_solution.items():
    #     print('route:', truck.route)
    #     print('nodes:', truck.order)
    return request_blank, best_insert_solution


# def greedy_2_insert(solution, request_blank, algorithm_input_data):
#     insert_solution = {id: solution[id].truck_copy() for id in solution.keys()}
#     insert_orders = [order for order in request_blank]
#     best_insert_solution = insert_solution
#     is_continue = 1 if request_blank else 0
#     while is_continue:
#
#         best_insert_order = None
#         best_objective_change = np.Inf
#         best_insert_solution_order = best_insert_solution
#
#         for order in insert_orders:
#
#             current_insert_solution = {id: best_insert_solution[id].truck_copy() for id in best_insert_solution.keys()}
#
#             for truck_ID, truck in current_insert_solution.items():
#
#                 current_insert_solution_order = {id: current_insert_solution[id].truck_copy() for id in
#                                                  current_insert_solution.keys()}
#
#                 is_insert_pass_D, truck_for_pickup_insert = order_insert_greedy(truck, order, algorithm_input_data)
#
#                 if is_insert_pass_D:
#
#                     objective_change = second_objective(truck_for_pickup_insert, algorithm_input_data) - second_objective(truck, algorithm_input_data)
#
#                     truck_for_pickup_insert.order.append(order)
#
#                     if objective_change <= best_objective_change:
#                         best_objective_change = objective_change
#                         best_insert_order = order
#                         current_insert_solution_order[truck_ID] = truck_for_pickup_insert
#                         best_insert_solution_order = current_insert_solution_order
#
#                 else:
#                     truck_id_new = list(current_insert_solution.keys())[-1] + 1
#                     truck_new = Truck(truck_id_new, 200, 24.0)
#                     demand = algorithm_input_data.Nodes_numpy[order, 3]
#                     is_insert_pass_P, truck_new_for_order_insert = order_insert_simple_in_order(truck_new, order, demand, algorithm_input_data)
#                     if is_insert_pass_P:
#                         best_insert_order = order
#                         truck_new_for_order_insert.order.append(order)
#                         current_insert_solution_order[truck_id_new] = truck_new_for_order_insert
#                         best_insert_solution_order = current_insert_solution_order
#
#         if best_insert_order:
#             insert_orders.remove(best_insert_order)
#             best_insert_solution = best_insert_solution_order
#         else:
#             is_continue = 0
#     # 输出未插入的点和已插入的最优插入路径
#     # print(insert_orders)
#     # for truck_id, truck in best_insert_solution.items():
#     #     print(truck.route)
#     #     print(truck.order)
#     return insert_orders, best_insert_solution


def regret_value_calculate(solution, request_blank, algorithm_input_data):
    # initial
    insert_solution = {id: solution[id].truck_copy() for id in solution.keys()}
    # columns_name = ['order', 'truck_id', 'cost', 'truck']
    insert_data = []
    for order in request_blank:
        first_value = np.Inf
        second_value = np.Inf
        best_id = None
        best_route = None
        regret_number = 0
        for truck_ID, truck in insert_solution.items():
            pickup_insert_positions = list(range(1, len(truck.route)))
            # insert in front and back order
            for position_P in pickup_insert_positions:
                truck_for_order_insert = truck.truck_copy()
                truck_for_order_insert.route.insert(position_P, order)
                # timeline calculation and inspection
                is_insert_pass_P = truck_for_order_insert.check_and_update(position_P, algorithm_input_data, 'insert')
                # can insert
                if is_insert_pass_P:
                    # update the driving distance parameter
                    regret_number += 1
                    truck_for_order_insert.travel_distance_line_of_route_update_insert(position_P, algorithm_input_data)
                    old_value = first_objective(truck, algorithm_input_data)
                    new_value = first_objective(truck_for_order_insert, algorithm_input_data)
                    change_value = new_value - old_value
                    if regret_number == 1:
                        first_value = change_value
                        second_value = change_value
                        best_id = truck_ID
                        best_route = truck_for_order_insert
                    elif change_value < first_value:
                        second_value = first_value
                        first_value = change_value
                        best_id = truck_ID
                        best_route = truck_for_order_insert
                    elif first_value < change_value < second_value:
                        second_value = change_value
        if second_value == first_value:
            second_value = 0
        # print(first_value, second_value, best_id, best_route.route)
        insert_data.append([order, best_id, abs(second_value - first_value), best_route])
    # regret_value = pd.DataFrame(insert_data, columns=columns_name)
    return insert_data


def regret_insert(solution, request_blank, algorithm_input_data, parameters):
    # initial
    insert_solution = {id: solution[id].truck_copy() for id in solution.keys()}
    insert_orders = [order for order in request_blank]
    is_continue = 1 if request_blank else 0
    while is_continue:
        # get all regret value of orders
        regret_value = regret_value_calculate(insert_solution, insert_orders, algorithm_input_data)
        regret_value_sorted = sorted(regret_value, key=lambda x: x[2], reverse=True)
        # print(regret_value_sorted)
        if regret_value_sorted:
            best_order = regret_value_sorted[0][0]
            best_id = regret_value_sorted[0][1]
            best_truck = regret_value_sorted[0][3]
            if best_truck is not None:
                # update
                insert_orders.remove(best_order)
                best_truck.order.append(best_order)
                insert_solution[best_id] = best_truck
            else:
                truck_ID = list(insert_solution.keys())[-1] + 1
                truck_new = Truck(truck_ID, parameters['capacity_max'], parameters['time_latest'])
                demand = algorithm_input_data.Nodes_numpy[best_order, 3]
                is_insert_pass_P, truck_new_for_pickup_insert = order_insert_simple_in_order(truck_new, best_order, demand, algorithm_input_data)
                if is_insert_pass_P:
                    truck_new_for_pickup_insert.order.append(best_order)
                    insert_solution[truck_ID] = truck_new_for_pickup_insert
                    insert_orders.remove(best_order)
        else:
            is_continue = 0
    # if any node is not inserted, need to add vehicle
    is_insert_continue = 1 if insert_orders else 0
    while is_insert_continue:
        for order in insert_orders:
            truck_ID = list(insert_solution.keys())[-1] + 1
            truck_new = Truck(truck_ID, parameters['capacity_max'], parameters['time_latest'])
            demand = algorithm_input_data.Nodes_numpy[order, 3]
            is_insert_pass_P, truck_new_for_pickup_insert = order_insert_simple_in_order(truck_new, order, demand, algorithm_input_data)
            if is_insert_pass_P:
                truck_new_for_pickup_insert.order.append(order)
                insert_solution[truck_ID] = truck_new_for_pickup_insert
                insert_orders.remove(order)
                if not insert_orders:
                    is_insert_continue = 0
                    break
            else:
                print('warning-------------------------------!')
    # print('not insert nodes', insert_orders)
    # for truck_id, truck in insert_solution.items():
    #     print('route:', truck.route)
    #     print('nodes:', truck.order)
    return insert_orders, insert_solution


def greedy_relevance_insert(solution, request_blank, algorithm_input_data, parameters):
    insert_solution = {id: solution[id].truck_copy() for id in solution.keys()}
    insert_orders = [order for order in request_blank]
    best_insert_solution = copy.deepcopy(insert_solution)
    is_continue = 1 if request_blank else 0
    while is_continue:
        # initial
        best_insert_order = None
        best_insert_solution_order = best_insert_solution.copy()
        # select best node and insert
        for order in insert_orders:
            best_id = None
            best_route = None
            best_objective_change = np.Inf
            # reset the current solution
            # current_insert_solution = {id: best_insert_solution[id].truck_copy() for id in best_insert_solution.keys()}
            # 客户点插入所有车辆可能的位置
            is_insert_pass_P = []
            for truck_ID, truck in best_insert_solution_order.items():

                # current_insert_solution_order = {id: current_insert_solution[id].truck_copy() for id in current_insert_solution.keys()}
                # greedy insert
                is_insert_pass_D, truck_for_pickup_insert = order_insert_greedy(truck, order, algorithm_input_data)
                is_insert_pass_P.append(is_insert_pass_D)
                # successful insertion
                if is_insert_pass_D:
                    # calculate the change value
                    new_one = first_objective(truck_for_pickup_insert, algorithm_input_data)
                    current_one = first_objective(truck, algorithm_input_data)
                    objective_change = new_one - current_one
                    # update nodes
                    # if order not in truck_for_pickup_insert.order:
                    #     truck_for_pickup_insert.order.append(order)
                    # update route and others
                    if objective_change <= best_objective_change:
                        best_objective_change = objective_change
                        best_insert_order = order
                        best_id = truck_ID
                        best_route = truck_for_pickup_insert.truck_copy()
                        # current_insert_solution_order[truck_ID] = truck_for_pickup_insert
                        # best_insert_solution_order = current_insert_solution_order
            # print(is_insert_pass_P)
            if max(is_insert_pass_P):
                # print('111', best_route.route, best_insert_order)
                best_route.order.append(best_insert_order)
                request_blank.remove(best_insert_order)
                best_insert_solution_order[best_id] = best_route
                best_insert_solution = best_insert_solution_order
            # insertion failure, add vehicle
            else:
                truck_id_new = list(best_insert_solution_order.keys())[-1] + 1
                truck_new = Truck(truck_id_new, parameters['capacity_max'], parameters['time_latest'])
                demand = algorithm_input_data.Nodes_numpy[order, 3]
                is_insert_pass, truck_new_for_order_insert = order_insert_simple_in_order(truck_new, order, demand, algorithm_input_data)
                if is_insert_pass:
                    best_insert_order = order
                    request_blank.remove(best_insert_order)
                    truck_new_for_order_insert.order.append(order)
                    best_insert_solution_order[truck_id_new] = truck_new_for_order_insert
                    best_insert_solution = best_insert_solution_order
        # set not empty
        if request_blank:
            print('Error:', request_blank)
        else:
            best_insert_solution = best_insert_solution_order
            is_continue = 0
    # print('not insert nodes:', request_blank)
    # print(best_insert_solution)
    # for truck_id, truck in best_insert_solution.items():
    #     print('route:', truck.route)
    #     print('nodes:', truck.order)
    return request_blank, best_insert_solution
