# Supplementary material for: A novel optimization method for hazardous materials vehicle routing with temperature-based time windows
Source: PeerJ Comput Sci. 2024 Dec 13;10:e2586. doi: 10.7717/peerj-cs.2586 (PMC11784799; doi:10.7717/peerj-cs.2586)
Supplement: Supplemental Information 2 [file peerj-cs-10-2586-s002.zip › ALNS-model/output.py]

from algorithm_data import Algorithm_input_data
import matplotlib

matplotlib.use('TkAgg')
from matplotlib import pyplot as plt


def output_log(output_path, solution, objective_1, objective_2, trucks, time):
    with open(output_path + '/solution_log.txt', 'w') as txt:
        txt_write = 'objective1:' + str(objective_1) + '\n' + 'objective2:' + str(objective_2) + '\n' + 'trucks:' + str(trucks) + '\n' + 'run_time:' + str(time) + '\n\n'
        txt.write(txt_write)
        for truck_ID, truck in solution.items():
            txt_write = 'truck_%s' % truck_ID + '\n'
            txt_write += 'route:' + str(truck.route) + '\n'
            txt_write += 'time_line:' + str(truck.time_line) + '\n'
            txt_write += 'capacity_line:' + str(truck.capacity_line) + '\n'
            txt_write += 'total_capacity: %s' % sum(truck.capacity_line) + '\n'
            txt_write += 'travel_distance_line_of_route:' + str(truck.travel_distance_line_of_route) + '\n\n'
            txt.write(txt_write)


def route_line(solution, algorithm_input_data):
    color = ['b-', 'g-', 'r-', 'c-', 'm-', 'y-', 'darkblue', 'teal', 'purple', 'brown', 'hotpink', 'grey', 'cyan',
             'violet', 'gold', 'chocolate']
    t_color = color * 3
    plt.figure()
    x = list(algorithm_input_data.Nodes.loc[1:, 'X'])
    y = list(algorithm_input_data.Nodes.loc[1:, 'Y'])
    plt.scatter(x, y, s=20, color='orange', zorder=9, label='Customer Nodes')
    plt.scatter(algorithm_input_data.Nodes_numpy[0, 1], algorithm_input_data.Nodes_numpy[0, 2], marker='*', color='red', s=100, zorder=10, label='Shared Distribution Center')
    for truck_id, truck in solution.items():
        node_1 = truck.route[-1]
        for node_2 in truck.route:
            x_plt = [algorithm_input_data.Nodes_numpy[node_1, 1], algorithm_input_data.Nodes_numpy[node_2, 1]]
            y_plt = [algorithm_input_data.Nodes_numpy[node_1, 2], algorithm_input_data.Nodes_numpy[node_2, 2]]
            plt.plot(x_plt, y_plt, t_color[truck_id], zorder=5)
            node_1 = node_2
    plt.xlabel('X-coordinate')
    plt.ylabel('Y-coordinate')
    plt.legend()
    ax = plt.gca()
    ax.set_aspect(1)
    plt.show()


def init_output(x, y, node):
    plt.figure()
    plt.scatter(x, y, s=20, color='gold', label='Customer Nodes')
    plt.scatter(algorithm_input_data.Nodes.loc[0, 'X'], algorithm_input_data.Nodes.loc[0, 'Y'], marker='*', color='red', s=100, label='Shared Distribution Center')
    for i, num in enumerate(node):
        plt.annotate(num, (x[i], y[i]), fontsize=6, color='black', fontstyle='italic')
    # plt.annotate('0', (40, 50), fontsize=8)
    plt.xlabel('X-coordinate')
    plt.ylabel('Y-coordinate')
    plt.legend()
    ax = plt.gca()
    ax.set_aspect(1)
    plt.show()


def temperature_picture():
    x1 = ['6:00', '7:00', '8:00', '9:00', '10:00', '11:00', '12:00', '13:00', '14:00', '15:00', '16:00', '17:00',
          '18:00', '19:00', '20:00', '21:00', '22:00', '23:00', '24:00']
    y1 = [31.4, 32.1, 33.5, 38.4, 38.9, 39.4, 42.2, 42.3, 42.3, 41.0, 40.0, 36.7, 36.5, 35.8, 35.1, 34.1, 30.4, 30.4, 30.3]
    plt.figure()
    plt.plot(x1, y1, linestyle='-', color='steelblue', marker='o', markersize=6)
    plt.xlabel('Time')
    plt.ylabel('Temperature(°C)')
    plt.show()


def operator_score(grades):
    color = ['royalblue', 'darkgreen', 'goldenrod', 'orchid', 'maroon', 'olive', 'darkblue', 'teal', 'purple', 'brown', 'hotpink', 'grey', 'cyan', 'violet', 'gold', 'chocolate']
    p_color = color
    plt.figure()
    p_index = 0
    p_legend_name = []
    p_legend = []
    for pair_key, pair in grades.items():
        p_legend_name.append(str(pair_key))
        p = plt.plot(pair['segment'], pair['grade'], p_color[p_index], linewidth=0.5)
        p_legend += p
        p_index += 1
    plt.legend(p_legend, p_legend_name, bbox_to_anchor=(1.02, 1), loc=2, borderaxespad=0, numpoints=1, fontsize=10)
    plt.subplots_adjust(right=0.6)
    plt.show()


if __name__ == '__main__':
    path_of_file = './data/100/C101'
    algorithm_input_data = Algorithm_input_data(path_of_file)
    x = list(algorithm_input_data.Nodes.loc[1:, 'X'])
    y = list(algorithm_input_data.Nodes.loc[1:, 'Y'])
    node = list(algorithm_input_data.Nodes.loc[1:, 'NO'])
    # init_output(x, y, node)
    # temperature_picture()
