# Supplementary material for: A novel optimization method for hazardous materials vehicle routing with temperature-based time windows
Source: PeerJ Comput Sci. 2024 Dec 13;10:e2586. doi: 10.7717/peerj-cs.2586 (PMC11784799; doi:10.7717/peerj-cs.2586)
Supplement: Supplemental Information 2 [file peerj-cs-10-2586-s002.zip › ALNS-model/Output/100/C101/best_solution/solution_log.txt]

objective1:13410.202590671921
objective2:0.01266663359570146
trucks:11
run_time:195.32873940467834

truck_1
route:[0, 98, 96, 95, 94, 92, 93, 97, 100, 99, 0]
time_line:[0, 30.805843601498726, 126.19100840863322, 218.19100840863322, 311.79655968409725, 405.40211095956124, 497.40211095956124, 592.4021109595612, 687.4021109595612, 782.4021109595612, 905.9431306220581]
capacity_line:[0, 20, 10, 30, 10, 20, 40, 30, 20, 10, 0]
total_capacity: 190
travel_distance_line_of_route:[0, 30.805843601498726, 36.19100840863323, 38.19100840863323, 41.79655968409722, 45.402110959561206, 47.402110959561206, 52.402110959561206, 57.402110959561206, 62.402110959561206, 95.94313062205805]

truck_2
route:[0, 90, 87, 86, 83, 82, 84, 85, 88, 89, 91, 0]
time_line:[0, 20.615528128088304, 115.6155281280883, 206.6155281280883, 302.6155281280883, 395.6155281280883, 491.4464800229336, 584.2749071476799, 677.2749071476799, 770.1033342724261, 863.7088855478901, 976.069565322888]
capacity_line:[0, 10, 20, 10, 10, 20, 20, 30, 30, 10, 10, 0]
total_capacity: 170
travel_distance_line_of_route:[0, 20.615528128088304, 25.615528128088304, 26.615528128088304, 32.6155281280883, 35.6155281280883, 41.4464800229336, 44.274907147679784, 47.274907147679784, 50.103334272425975, 53.70888554788997, 76.06956532288788]

truck_3
route:[0, 81, 78, 76, 71, 70, 73, 77, 79, 80, 0]
time_line:[0, 47.43416490252569, 140.43416490252568, 232.43416490252568, 327.4341649025257, 422.4341649025257, 515.4341649025257, 609.4341649025257, 700.4341649025257, 795.8193297096602, 937.2974804145953]
capacity_line:[0, 30, 20, 10, 20, 30, 10, 10, 10, 10, 0]
total_capacity: 150
travel_distance_line_of_route:[0, 47.43416490252569, 50.43416490252569, 52.43416490252569, 57.43416490252569, 62.43416490252568, 65.43416490252568, 69.43416490252568, 70.43416490252568, 75.81932970966018, 127.29748041459519]

truck_4
route:[0, 65, 63, 22, 21, 0]
time_line:[0, 76, 171, 812, 914, 1014.1980390271856]
capacity_line:[0, 10, 50, 20, 20, 0]
total_capacity: 100
travel_distance_line_of_route:[0, 12.806248474865697, 14.806248474865697, 39.86617664714903, 41.86617664714903, 52.064215674334555]

truck_5
route:[0, 67, 62, 74, 72, 61, 64, 68, 66, 69, 0]
time_line:[0, 12.206555615733702, 262, 355.0, 450.0, 543.0, 635.0, 734, 829.3851648071345, 921.3851648071345, 1027.1965531079763]
capacity_line:[0, 10, 20, 50, 10, 10, 10, 10, 10, 10, 0]
total_capacity: 140
travel_distance_line_of_route:[0, 12.206555615733702, 18.037507510579005, 21.037507510579005, 26.037507510579005, 29.03750751057901, 31.03750751057901, 34.03750751057901, 39.42267231771351, 41.42267231771351, 57.23406061855543]

truck_6
route:[0, 57, 55, 54, 53, 56, 58, 60, 59, 0]
time_line:[0, 35.0, 127.0, 222.0, 317.3851648071345, 411.3851648071345, 503.3851648071345, 596.3851648071345, 696.8254713160451, 821.8825676019613]
capacity_line:[0, 40, 10, 40, 20, 30, 30, 20, 10, 0]
total_capacity: 200
travel_distance_line_of_route:[0, 35.0, 37.0, 42.0, 47.3851648071345, 51.3851648071345, 53.3851648071345, 56.3851648071345, 66.82547131604505, 101.88256760196127]

truck_7
route:[0, 43, 42, 41, 40, 44, 46, 45, 48, 51, 50, 52, 49, 47, 0]
time_line:[0, 16.55294535724685, 109.55294535724684, 201.55294535724684, 293.5529453572468, 386.5529453572468, 479.381372481993, 571.381372481993, 663.381372481993, 756.381372481993, 848.6174404594929, 941.7797181196612, 1034.779718119661, 1126.779718119661, 1234.807474496981]
capacity_line:[0, 10, 20, 10, 10, 10, 30, 10, 10, 10, 10, 10, 10, 10, 0]
total_capacity: 160
travel_distance_line_of_route:[0, 16.55294535724685, 19.55294535724685, 21.55294535724685, 23.55294535724685, 26.55294535724685, 29.381372481993047, 31.381372481993047, 33.38137248199305, 36.38137248199305, 38.61744045949283, 41.779718119661226, 44.779718119661226, 46.779718119661226, 64.80747449698117]

truck_8
route:[0, 32, 33, 31, 35, 37, 38, 39, 36, 34, 0]
time_line:[0, 31.622776601683793, 123.6227766016838, 219.0079414088183, 314.0079414088183, 409.8388933036636, 501.8388933036636, 596.8388933036636, 691.8388933036636, 784.8388933036636, 907.2271627850669]
capacity_line:[0, 30, 40, 20, 10, 20, 30, 20, 10, 20, 0]
total_capacity: 200
travel_distance_line_of_route:[0, 31.622776601683793, 33.622776601683796, 39.0079414088183, 44.0079414088183, 49.838893303663596, 51.838893303663596, 56.838893303663596, 61.838893303663596, 64.8388933036636, 97.2271627850669]

truck_9
route:[0, 20, 24, 25, 27, 29, 30, 28, 26, 23, 0]
time_line:[0, 10.0, 105.0, 197.0, 289.0, 382.605551275464, 477.605551275464, 570.605551275464, 662.605551275464, 755.605551275464, 858.605551275464]
capacity_line:[0, 10, 10, 40, 10, 10, 10, 20, 10, 10, 0]
total_capacity: 130
travel_distance_line_of_route:[0, 10.0, 15.0, 17.0, 19.0, 22.605551275463988, 27.605551275463988, 30.605551275463988, 32.60555127546399, 35.60555127546399, 48.60555127546399]

truck_10
route:[0, 13, 17, 18, 19, 15, 16, 14, 12, 0]
time_line:[0, 30.805843601498726, 124.80584360149872, 217.80584360149874, 312.80584360149874, 407.80584360149874, 502.80584360149874, 594.8058436014987, 687.8058436014987, 815.8847091308182]
capacity_line:[0, 30, 20, 20, 10, 40, 40, 10, 20, 0]
total_capacity: 190
travel_distance_line_of_route:[0, 30.805843601498726, 34.80584360149872, 37.80584360149872, 42.80584360149872, 47.80584360149872, 52.80584360149872, 54.80584360149872, 57.80584360149872, 95.88470913081827]

truck_11
route:[0, 5, 3, 7, 8, 10, 11, 9, 6, 4, 2, 1, 75, 0]
time_line:[0, 15.132745950421556, 106.13274595042157, 198.13274595042157, 290.9611730751677, 384.5667243506317, 477.5667243506317, 570.7290020108001, 662.9650699882999, 755.2011379657997, 848.8066892412637, 940.8066892412637, 1033.8066892412637, 1139.6180775421055]
capacity_line:[0, 10, 10, 20, 20, 10, 10, 10, 20, 10, 30, 10, 20, 0]
total_capacity: 180
travel_distance_line_of_route:[0, 15.132745950421556, 16.13274595042156, 18.132745950421555, 20.961173075167746, 24.566724350631734, 27.566724350631734, 30.729002010800112, 32.9650699882999, 35.20113796579969, 38.806689241263676, 40.806689241263676, 43.806689241263676, 59.61807754210559]
