# Supplementary material for: A novel optimization method for hazardous materials vehicle routing with temperature-based time windows
Source: PeerJ Comput Sci. 2024 Dec 13;10:e2586. doi: 10.7717/peerj-cs.2586 (PMC11784799; doi:10.7717/peerj-cs.2586)
Supplement: Supplemental Information 2 [file peerj-cs-10-2586-s002.zip › ALNS-model/Output/100/C101/first_solution/solution_log.txt]

objective1:17989.753239362126
objective2:0.0203350565471588
trucks:11
run_time:0

truck_1
route:[0, 98, 96, 95, 94, 92, 93, 97, 100, 99, 49, 0]
time_line:[0, 30.805843601498726, 126.19100840863322, 218.19100840863322, 311.79655968409725, 405.40211095956124, 497.40211095956124, 592.4021109595612, 687.4021109595612, 782.4021109595612, 1001, 1110.2093727122985]
capacity_line:[0, 20, 10, 30, 10, 20, 40, 30, 20, 10, 10, 0]
total_capacity: 200
travel_distance_line_of_route:[0, 30.805843601498726, 36.19100840863323, 38.19100840863323, 41.79655968409722, 45.402110959561206, 47.402110959561206, 52.402110959561206, 57.402110959561206, 62.402110959561206, 114.8806780131689, 134.09005072546748]

truck_2
route:[0, 90, 87, 86, 83, 82, 84, 85, 88, 89, 91, 0]
time_line:[0, 20.615528128088304, 115.6155281280883, 206.6155281280883, 302.6155281280883, 395.6155281280883, 491.4464800229336, 584.2749071476799, 677.2749071476799, 770.1033342724261, 863.7088855478901, 976.069565322888]
capacity_line:[0, 10, 20, 10, 10, 20, 20, 30, 30, 10, 10, 0]
total_capacity: 170
travel_distance_line_of_route:[0, 20.615528128088304, 25.615528128088304, 26.615528128088304, 32.6155281280883, 35.6155281280883, 41.446480022933606, 44.27490714767979, 47.27490714767979, 50.10333427242598, 53.70888554788998, 76.06956532288788]

truck_3
route:[0, 81, 78, 76, 74, 73, 77, 79, 80, 52, 75, 0]
time_line:[0, 47.43416490252569, 140.43416490252568, 232.43416490252568, 359.4341649025257, 488.7533714052007, 582.7533714052007, 673.7533714052007, 769.1385362123352, 919.9661615153175, 1046.0216742699574, 1151.8330625707993]
capacity_line:[0, 30, 20, 10, 50, 10, 10, 10, 10, 10, 20, 0]
total_capacity: 180
travel_distance_line_of_route:[0, 47.43416490252569, 50.43416490252569, 52.43416490252569, 89.43416490252568, 128.75337140520068, 132.75337140520068, 133.75337140520068, 139.1385362123352, 199.9661615153174, 236.0216742699573, 251.8330625707992]

truck_4
route:[0, 43, 65, 63, 71, 72, 60, 68, 22, 21, 0]
time_line:[0, 16.55294535724685, 122.36433365808875, 214.36433365808875, 349.64125934877586, 481.9378313138891, 602.7436749153878, 734, 851.8028775489157, 943.8028775489157, 1044.0009165761012]
capacity_line:[0, 10, 10, 50, 20, 10, 20, 10, 20, 20, 0]
total_capacity: 170
travel_distance_line_of_route:[0, 16.55294535724685, 32.364333658088746, 34.364333658088746, 79.64125934877583, 121.93783131388903, 152.74367491538777, 179.6694989510603, 207.47237649997598, 209.47237649997598, 219.6704155271615]

truck_5
route:[0, 67, 41, 62, 70, 61, 64, 51, 66, 69, 0]
time_line:[0, 12.206555615733702, 166, 271.2970585407784, 406.5739842314655, 541.5739842314655, 633.5739842314655, 746.5739842314655, 859.1350125768224, 951.1350125768224, 1056.9464008776645]
capacity_line:[0, 10, 10, 20, 30, 10, 10, 10, 10, 10, 0]
total_capacity: 120
travel_distance_line_of_route:[0, 12.206555615733702, 26.628760717589657, 41.925819258368016, 87.2027449490551, 132.2027449490551, 134.2027449490551, 157.2027449490551, 179.76377329441203, 181.76377329441203, 197.57516159525395]

truck_6
route:[0, 57, 55, 54, 53, 56, 58, 59, 50, 1, 0]
time_line:[0, 35.0, 127.0, 222.0, 317.3851648071345, 411.3851648071345, 503.3851648071345, 651, 815, 945.7062648740953, 1054.3878065663648]
capacity_line:[0, 40, 10, 40, 20, 30, 30, 10, 10, 10, 0]
total_capacity: 200
travel_distance_line_of_route:[0, 35.0, 37.0, 42.0, 47.3851648071345, 51.38516480713451, 53.38516480713451, 63.38516480713451, 84.19381685381933, 124.90008172791457, 143.58162342018397]

truck_7
route:[0, 42, 31, 40, 44, 46, 45, 48, 34, 47, 0]
time_line:[0, 68, 200, 315.4950975679639, 408.4950975679639, 501.3235246927101, 593.3235246927102, 685.3235246927102, 800.3235246927102, 1054, 1162.02775637732]
capacity_line:[0, 20, 20, 10, 10, 30, 10, 10, 20, 10, 0]
total_capacity: 140
travel_distance_line_of_route:[0, 19.313207915827967, 42.50803492531437, 68.00313249327829, 71.00313249327829, 73.83155961802449, 75.83155961802449, 77.83155961802449, 102.83155961802449, 126.99765156521363, 145.02540794253358]

truck_8
route:[0, 32, 33, 35, 37, 38, 39, 36, 2, 0]
time_line:[0, 31.622776601683793, 123.6227766016838, 283, 383, 479, 574.0, 669.0, 825, 935.6155281280883]
capacity_line:[0, 30, 40, 10, 20, 30, 20, 10, 30, 0]
total_capacity: 190
travel_distance_line_of_route:[0, 31.622776601683793, 33.622776601683796, 39.453728496529095, 45.284680391374394, 47.284680391374394, 52.284680391374394, 57.284680391374394, 104.45458605165742, 125.0701141797457]

truck_9
route:[0, 20, 24, 25, 27, 29, 30, 28, 26, 23, 0]
time_line:[0, 10.0, 105.0, 197.0, 289.0, 382.605551275464, 477.605551275464, 570.605551275464, 662.605551275464, 755.605551275464, 858.605551275464]
capacity_line:[0, 10, 10, 40, 10, 10, 10, 20, 10, 10, 0]
total_capacity: 130
travel_distance_line_of_route:[0, 10.0, 15.0, 17.0, 19.0, 22.605551275463988, 27.605551275463988, 30.605551275463988, 32.60555127546399, 35.60555127546399, 48.60555127546399]

truck_10
route:[0, 13, 17, 18, 19, 15, 16, 14, 12, 0]
time_line:[0, 30.805843601498726, 124.80584360149872, 217.80584360149874, 312.80584360149874, 407.80584360149874, 502.80584360149874, 594.8058436014987, 687.8058436014987, 815.8847091308182]
capacity_line:[0, 30, 20, 20, 10, 40, 40, 10, 20, 0]
total_capacity: 190
travel_distance_line_of_route:[0, 30.805843601498726, 34.80584360149872, 37.80584360149872, 42.80584360149872, 47.80584360149872, 52.80584360149872, 54.80584360149872, 57.80584360149872, 95.88470913081827]

truck_11
route:[0, 5, 3, 7, 8, 10, 11, 9, 6, 4, 0]
time_line:[0, 15.132745950421556, 106.13274595042157, 198.13274595042157, 290.9611730751677, 384.5667243506317, 477.5667243506317, 570.7290020108001, 662.9650699882999, 755.2011379657997, 863.3119082420745]
capacity_line:[0, 10, 10, 20, 20, 10, 10, 10, 20, 10, 0]
total_capacity: 120
travel_distance_line_of_route:[0, 15.132745950421556, 16.13274595042156, 18.132745950421555, 20.961173075167746, 24.566724350631734, 27.566724350631734, 30.729002010800112, 32.9650699882999, 35.20113796579969, 53.31190824207454]
