# Supplementary material for: A novel optimization method for hazardous materials vehicle routing with temperature-based time windows
Source: PeerJ Comput Sci. 2024 Dec 13;10:e2586. doi: 10.7717/peerj-cs.2586 (PMC11784799; doi:10.7717/peerj-cs.2586)
Supplement: Supplemental Information 2 [file peerj-cs-10-2586-s002.zip › ALNS-model/Output/100/C201/best_solution/solution_log.txt]

objective1:16114.393988377567
objective2:0.011906981985784618
trucks:4
run_time:1984.3312902450562

truck_1
route:[0, 93, 5, 75, 2, 1, 99, 100, 97, 92, 94, 95, 98, 7, 3, 4, 89, 11, 25, 9, 10, 8, 21, 0]
time_line:[0, 8.246211251235321, 105.24621125123532, 198.2462112512353, 293.2462112512353, 391.8485365182779, 487.67948841312324, 582.6794884131232, 677.6794884131232, 774.6794884131232, 868.2850396885872, 961.8905909640512, 1058.293715201484, 1153.293715201484, 1247.4168208271017, 1341.0223721025657, 1435.4945080575653, 2618, 2721.3416640641262, 2818.552766615054, 2916.615024363353, 3012.697786893651, 3108.3546411431435, 3210.016544932834]
capacity_line:[0, 40, 10, 20, 30, 10, 10, 20, 30, 20, 10, 30, 20, 20, 10, 10, 10, 10, 40, 10, 10, 20, 20, 0]
total_capacity: 410
travel_distance_line_of_route:[0, 8.246211251235321, 15.246211251235321, 18.246211251235323, 23.246211251235323, 31.848536518277953, 37.67948841312325, 42.67948841312325, 47.67948841312325, 54.67948841312325, 58.28503968858725, 61.89059096405123, 68.29371520148406, 73.29371520148408, 77.41682082710173, 81.02237210256573, 85.4945080575653, 107.0815412024882, 120.42320526661454, 127.6343078175425, 135.69656556584107, 141.77932809613932, 147.4361823456317, 159.0980861353223]

truck_2
route:[0, 67, 63, 62, 74, 72, 61, 64, 66, 69, 68, 65, 49, 55, 54, 53, 56, 58, 60, 59, 57, 40, 44, 46, 45, 51, 50, 52, 47, 43, 42, 41, 48, 0]
time_line:[0, 12.206555615733702, 105.2065556157337, 200.2065556157337, 293.2065556157337, 388.2065556157337, 481.2065556157337, 573.2065556157337, 668.3055751293265, 760.3055751293265, 856.1365270241718, 951.5216918313063, 1047.9248160687391, 1145.7350657446457, 1240.7350657446457, 1336.1202305517802, 1430.1202305517802, 1522.1202305517802, 1615.1202305517802, 1710.9511824466256, 1805.9511824466256, 1899.5567337220896, 1994.0288696770892, 2089.4140344842235, 2185.8171587216566, 2280.8171587216566, 2373.0532266991563, 2466.2155043593248, 2561.2155043593248, 2654.2155043593248, 2747.2155043593248, 2839.2155043593248, 2937.2777621076234, 3038.0480917218924]
capacity_line:[0, 10, 50, 20, 50, 10, 10, 10, 10, 10, 10, 10, 10, 10, 40, 20, 30, 30, 20, 10, 40, 10, 10, 30, 10, 10, 10, 10, 10, 10, 20, 10, 10, 0]
total_capacity: 560
travel_distance_line_of_route:[0, 12.206555615733702, 15.206555615733702, 20.206555615733702, 23.206555615733706, 28.2065556157337, 31.2065556157337, 33.2065556157337, 38.305575129326485, 40.305575129326485, 46.136527024171784, 51.521691831306285, 57.92481606873913, 65.7350657446458, 70.7350657446458, 76.12023055178031, 80.12023055178031, 82.12023055178031, 85.12023055178031, 90.95118244662561, 95.95118244662561, 99.5567337220896, 104.02886967708918, 109.41403448422368, 115.81715872165653, 120.81715872165654, 123.05322669915634, 126.21550435932471, 131.21550435932477, 134.21550435932477, 137.21550435932474, 139.21550435932474, 147.2777621076233, 158.04809172189232]

truck_3
route:[0, 20, 22, 24, 27, 30, 29, 6, 32, 33, 31, 35, 37, 38, 39, 36, 34, 28, 26, 23, 18, 19, 15, 16, 12, 14, 17, 13, 0]
time_line:[0, 10.0, 102.82842712474618, 196.43397840021018, 289.26240552495636, 383.5050462120756, 478.5050462120756, 577.4493181220748, 673.7738734424116, 765.7738734424116, 861.1590382495461, 956.1590382495461, 1051.9899901443914, 1143.9899901443914, 1238.9899901443914, 1333.9899901443914, 1426.9899901443914, 1527.7603197586604, 1625.822577506959, 1723.033680057887, 1822.0890651960244, 1917.0890651960244, 2136, 2231.0, 2326.0, 2419.0, 2519.770329614269, 2613.770329614269, 2734.5761732157675]
capacity_line:[0, 10, 20, 10, 10, 10, 10, 20, 30, 40, 20, 10, 20, 30, 20, 10, 20, 20, 10, 10, 20, 10, 40, 40, 20, 10, 20, 30, 0]
total_capacity: 520
travel_distance_line_of_route:[0, 10.0, 12.82842712474619, 16.43397840021018, 19.26240552495637, 23.505046212075655, 28.505046212075655, 37.449318122074814, 43.77387344241157, 45.77387344241157, 51.15903824954607, 56.15903824954607, 61.98999014439137, 63.98999014439137, 68.98999014439137, 73.98999014439137, 76.98999014439137, 87.76031975866037, 95.82257750695892, 103.0336800578869, 112.08906519602431, 117.08906519602431, 122.08906519602431, 127.08906519602431, 132.0890651960243, 135.08906519602422, 145.85939481029322, 149.85939481029322, 180.66523841179196]

truck_4
route:[0, 91, 88, 86, 84, 83, 82, 85, 76, 71, 70, 73, 80, 79, 81, 78, 77, 87, 96, 90, 0]
time_line:[0, 1371, 1466.0, 1576, 1671.0, 1764.605551275464, 1857.605551275464, 1961.8182216790158, 2063.5229215897352, 2158.5229215897352, 2253.5229215897352, 2346.5229215897352, 2445.1252468567777, 2540.5104116639122, 2635.8955764710468, 2734.4979017380892, 2860, 3057, 3153.324555320337, 3258.4573012707583, 3369.072829398847]
capacity_line:[0, 10, 30, 10, 20, 10, 20, 30, 10, 20, 30, 10, 10, 10, 30, 20, 10, 20, 10, 10, 0]
total_capacity: 320
travel_distance_line_of_route:[0, 22.360679774997898, 27.360679774997898, 32.459699288590684, 37.459699288590684, 41.06525056405467, 44.06525056405467, 58.27792096760657, 69.9826208783262, 74.9826208783262, 79.9826208783262, 82.9826208783262, 91.58494614536883, 96.97011095250332, 102.35527575963783, 110.95760102668046, 118.76785070258714, 126.83010845088569, 133.15466377122243, 148.287409721644, 168.90293784973233]
