# Supplementary material for: A novel optimization method for hazardous materials vehicle routing with temperature-based time windows
Source: PeerJ Comput Sci. 2024 Dec 13;10:e2586. doi: 10.7717/peerj-cs.2586 (PMC11784799; doi:10.7717/peerj-cs.2586)
Supplement: Supplemental Information 2 [file peerj-cs-10-2586-s002.zip › ALNS-model/Output/100/C201/first_solution/solution_log.txt]

objective1:36269.2524640395
objective2:0.021546813150875112
trucks:4
run_time:0

truck_1
route:[0, 93, 5, 75, 74, 99, 100, 97, 92, 94, 98, 95, 54, 56, 91, 89, 83, 88, 85, 86, 84, 82, 76, 73, 79, 80, 81, 78, 77, 96, 90, 87, 0]
time_line:[0, 8.246211251235321, 105.24621125123532, 198.2462112512353, 319.29456064375535, 454.33898316197616, 549.3389831619761, 644.3389831619761, 741.3389831619761, 834.9445344374401, 934.8440293740517, 1031.2471536114845, 1194.0482525042896, 1289.4334173114241, 1437.9569168650223, 1533.6137711145147, 1672, 1770.6023252670427, 1885.8411841952907, 1997.772896394752, 2092.772896394752, 2188.6038482895974, 2303.6038482895974, 2398.989013096732, 2528, 2623.3851648071345, 2723.3851648071345, 2821.987490074177, 2919.7977397500836, 3020.9780796375826, 3126.110825588004, 3225.9596833898, 3340.2907335109926]
capacity_line:[0, 40, 10, 20, 50, 10, 20, 30, 20, 10, 20, 30, 40, 30, 10, 10, 10, 30, 30, 10, 20, 20, 10, 10, 10, 10, 30, 20, 10, 10, 10, 20, 0]
total_capacity: 610
travel_distance_line_of_route:[0, 8.246211251235321, 15.246211251235321, 18.246211251235323, 49.29456064375537, 94.3389831619762, 99.3389831619762, 104.3389831619762, 111.3389831619762, 114.94453443744018, 124.84402937405186, 131.2471536114847, 204.0482525042899, 209.43341731142436, 267.9569168650225, 273.61377111451486, 291.9713308652007, 300.5736561322433, 325.81251506049125, 347.7442272599526, 352.7442272599526, 358.57517915479787, 383.57517915479787, 388.9603439619324, 393.9603439619324, 399.34550876906684, 409.34550876906684, 417.9478340361095, 425.7580837120161, 436.9384235995151, 452.0711695499366, 461.9200273517327, 486.25107747292554]

truck_2
route:[0, 67, 63, 62, 72, 61, 64, 66, 69, 68, 65, 55, 49, 38, 53, 59, 60, 58, 44, 57, 46, 45, 51, 71, 70, 50, 52, 47, 43, 42, 48, 0]
time_line:[0, 12.206555615733702, 105.2065556157337, 200.2065556157337, 308, 401.0, 493.0, 588.0990195135928, 680.0990195135928, 776, 871.3851648071345, 985, 1082.8102496759066, 1224.8102496759066, 1371.0330208633889, 1470, 1565.8309518948454, 1658.8309518948454, 1764.986446316249, 1862.7966959921555, 1963.5670256064245, 2059.970149843857, 2154.970149843857, 2315.1484940819482, 2410.1484940819482, 2569.1774735036374, 2662.339751163806, 2757.339751163806, 2850.339751163806, 2943.339751163806, 3041.8837549091236, 3142.6540845233926]
capacity_line:[0, 10, 50, 20, 10, 10, 10, 10, 10, 10, 10, 10, 10, 30, 20, 10, 20, 30, 10, 40, 30, 10, 10, 20, 30, 10, 10, 10, 10, 20, 10, 0]
total_capacity: 500
travel_distance_line_of_route:[0, 12.206555615733702, 15.206555615733702, 20.206555615733702, 26.037507510579, 29.037507510579, 31.037507510579, 36.136527024171784, 38.136527024171784, 43.96747891901708, 49.352643726151584, 59.550682753337156, 67.3609324292438, 119.3609324292438, 175.5837036167262, 183.39395329263283, 189.22490518747813, 192.22490518747813, 208.38039960888165, 216.1906492847883, 226.9609788990573, 233.36410313649014, 238.36410313649014, 308.5424473745812, 313.5424473745812, 382.5714267962705, 385.7337044564389, 390.7337044564389, 393.7337044564389, 396.7337044564389, 405.2777082017564, 416.0480378160255]

truck_3
route:[0, 20, 22, 24, 27, 30, 29, 32, 33, 31, 35, 39, 37, 34, 36, 28, 40, 26, 23, 16, 19, 18, 17, 14, 15, 13, 25, 41, 21, 10, 0]
time_line:[0, 10.0, 102.82842712474618, 196.43397840021018, 289.26240552495636, 383.5050462120756, 478.5050462120756, 593, 685.0, 781, 876.0, 1078, 1173.3851648071345, 1271.195414483041, 1364.195414483041, 1464.245290104162, 1659, 1801.1536192416213, 1898.3647217925493, 2008.2895806377205, 2105.360648449586, 2200.360648449586, 2293.360648449586, 2394.130978063855, 2489.5161428709894, 2584.901307678124, 2683.901307678124, 2810.3018571245266, 2943, 3044.180339887499, 3150.943394501739]
capacity_line:[0, 10, 20, 10, 10, 10, 10, 30, 40, 20, 10, 20, 20, 20, 10, 20, 10, 10, 10, 40, 10, 20, 20, 10, 40, 30, 40, 10, 20, 10, 0]
total_capacity: 540
travel_distance_line_of_route:[0, 10.0, 12.82842712474619, 16.43397840021018, 19.26240552495637, 23.505046212075655, 28.505046212075655, 42.647181835806606, 44.647181835806606, 50.03234664294111, 55.03234664294111, 66.21268653044005, 71.59785133757455, 79.40810101348121, 82.4081010134812, 92.45797663460209, 141.37627586914212, 193.5298951107633, 200.7409976616913, 220.66585650686258, 227.73692431872806, 232.73692431872806, 235.73692431872806, 246.50725393299706, 251.89241874013157, 257.2775835472661, 266.27758354726603, 302.6781329936688, 327.1934343379313, 338.3737742254303, 355.1368288396705]

truck_4
route:[0, 2, 1, 6, 7, 3, 4, 12, 9, 11, 8, 0]
time_line:[0, 213, 311.6023252670426, 497, 993, 1087.1231056256177, 1181, 2039, 2521, 2618.0710678118653, 2847, 2948.6619037896908]
capacity_line:[0, 30, 10, 20, 20, 10, 10, 20, 10, 10, 20, 0]
total_capacity: 160
travel_distance_line_of_route:[0, 20.615528128088304, 29.21785339513093, 78.05431518343005, 128.5320330399259, 132.65513866554355, 136.26068994100757, 176.0853054444873, 191.38236398526567, 198.45343179713115, 207.50881693526856, 219.17072072495915]
