# Supplementary material for: A novel optimization method for hazardous materials vehicle routing with temperature-based time windows
Source: PeerJ Comput Sci. 2024 Dec 13;10:e2586. doi: 10.7717/peerj-cs.2586 (PMC11784799; doi:10.7717/peerj-cs.2586)
Supplement: Supplemental Information 2 [file peerj-cs-10-2586-s002.zip › ALNS-model/Output/100/R101/best_solution/solution_log.txt]

objective1:17902.014229712906
objective2:0.033431387109286614
trucks:23
run_time:217.8007252216339

truck_1
route:[0, 59, 99, 85, 37, 100, 93, 0]
time_line:[0, 18, 78, 93.65685424949238, 124, 180, 196.0, 226.2484567313166]
capacity_line:[0, 28, 9, 41, 8, 17, 22, 0]
total_capacity: 125
travel_distance_line_of_route:[0, 17.804493814764857, 20.040561792264647, 25.69741604175703, 30.16955199675661, 32.997979121502794, 38.997979121502794, 59.246435852819374]

truck_2
route:[0, 65, 71, 51, 0]
time_line:[0, 51, 72, 94.8062484748657, 131.73207251053822]
capacity_line:[0, 20, 15, 10, 0]
total_capacity: 45
travel_distance_line_of_route:[0, 49.92995093127971, 60.22558107226671, 73.03182954713242, 99.95765358280494]

truck_3
route:[0, 76, 79, 3, 50, 1, 0]
time_line:[0, 68, 88.0, 106, 124.24621125123532, 156, 181.23154621172782]
capacity_line:[0, 13, 23, 13, 13, 10, 0]
total_capacity: 72
travel_distance_line_of_route:[0, 15.652475842498529, 25.65247584249853, 29.258027117962516, 37.50423836919784, 43.8287936895346, 59.060339901262424]

truck_4
route:[0, 36, 47, 46, 0]
time_line:[0, 41.400483088968905, 58.61158563989688, 107, 152.4682957019364]
capacity_line:[0, 5, 27, 1, 0]
total_capacity: 33
travel_distance_line_of_route:[0, 41.400483088968905, 48.61158563989688, 58.61158563989688, 94.07988134183327]

truck_5
route:[0, 52, 18, 8, 48, 0]
time_line:[0, 52, 82, 102.44030650891055, 160, 197.8028775489157]
capacity_line:[0, 9, 12, 9, 36, 0]
total_capacity: 66
travel_distance_line_of_route:[0, 11.313708498984761, 18.929481604848668, 29.36978811375922, 38.85662109426436, 66.65949864318006]

truck_6
route:[0, 12, 68, 80, 77, 0]
time_line:[0, 63, 132, 177, 193.70820393249937, 223.40591953609157]
capacity_line:[0, 19, 36, 6, 14, 0]
total_capacity: 75
travel_distance_line_of_route:[0, 15.0, 22.21110255092798, 24.21110255092798, 30.91930648342735, 50.61702208701956]

truck_7
route:[0, 72, 75, 23, 56, 0]
time_line:[0, 35, 64, 82.48528137423857, 120, 159.20616373302047]
capacity_line:[0, 25, 18, 29, 6, 0]
total_capacity: 78
travel_distance_line_of_route:[0, 22.47220505424423, 27.857369861378736, 36.3426512356173, 43.62276112489782, 72.82892485791828]

truck_8
route:[0, 63, 11, 64, 0]
time_line:[0, 34.92849839314596, 62, 85.0, 141.51881339845204]
capacity_line:[0, 10, 12, 9, 0]
total_capacity: 31
travel_distance_line_of_route:[0, 34.92849839314596, 42.99075614144451, 55.99075614144451, 102.50956953989655]

truck_9
route:[0, 39, 67, 55, 0]
time_line:[0, 44, 78, 126, 166.46309242345563]
capacity_line:[0, 31, 25, 2, 0]
total_capacity: 58
travel_distance_line_of_route:[0, 33.97057550292606, 43.87007043953773, 62.3091593541235, 92.77225177757913]

truck_10
route:[0, 62, 19, 49, 0]
time_line:[0, 58, 77.21954445729288, 99.26113903608518, 153.19290430906278]
capacity_line:[0, 19, 17, 30, 0]
total_capacity: 66
travel_distance_line_of_route:[0, 25.495097567963924, 34.71464202525681, 46.75623660404911, 90.6880018770267]

truck_11
route:[0, 5, 82, 7, 90, 0]
time_line:[0, 34, 61.0, 76.8309518948453, 107.0794086261619, 149.3284396193561]
capacity_line:[0, 26, 16, 5, 3, 0]
total_capacity: 50
travel_distance_line_of_route:[0, 20.615528128088304, 37.6155281280883, 43.4464800229336, 63.694936754250186, 95.94396774744439]

truck_12
route:[0, 53, 26, 54, 4, 25, 0]
time_line:[0, 90, 122, 144.04159457879229, 163.26113903608518, 183.26113903608518, 226.80215869858202]
capacity_line:[0, 14, 17, 18, 19, 6, 0]
total_capacity: 74
travel_distance_line_of_route:[0, 4.47213595499958, 12.534393703298129, 24.575988282090425, 33.795532739383304, 43.795532739383304, 77.33655240188014]

truck_13
route:[0, 2, 21, 73, 22, 74, 0]
time_line:[0, 50, 70.44030650891055, 83.60258416907894, 100.67365198094441, 144, 178.5967477524977]
capacity_line:[0, 7, 11, 9, 18, 8, 0]
total_capacity: 53
travel_distance_line_of_route:[0, 18.0, 28.440306508910552, 31.60258416907893, 38.673651980944406, 41.835929641112784, 66.43267739361049]

truck_14
route:[0, 31, 88, 10, 32, 70, 0]
time_line:[0, 50, 69, 114, 134.295630140987, 177, 208.095023109729]
capacity_line:[0, 27, 9, 16, 23, 5, 0]
total_capacity: 80
travel_distance_line_of_route:[0, 17.46424919657298, 22.46424919657298, 31.408521106572138, 41.70415124755914, 54.85709768552505, 75.95212079525403]

truck_15
route:[0, 6, 94, 13, 58, 0]
time_line:[0, 94, 107.16227766016839, 154, 197, 216.0553851381374]
capacity_line:[0, 3, 27, 23, 18, 0]
total_capacity: 71
travel_distance_line_of_route:[0, 11.180339887498949, 14.342617547667329, 18.81475350266691, 24.89751603296513, 33.952901171102546]

truck_16
route:[0, 40, 87, 97, 96, 89, 0]
time_line:[0, 80, 103.8924439894498, 123, 139.70820393249937, 171, 190.0]
capacity_line:[0, 9, 26, 12, 11, 15, 0]
total_capacity: 73
travel_distance_line_of_route:[0, 11.180339887498949, 25.072783876948755, 29.31542456406804, 36.02362849656741, 44.967900406566564, 53.967900406566564]

truck_17
route:[0, 27, 69, 30, 20, 66, 0]
time_line:[0, 37, 54.28010988928052, 77.62177395340686, 116, 134.94427190999915, 185.44118537263233]
capacity_line:[0, 16, 6, 21, 9, 25, 0]
total_capacity: 77
travel_distance_line_of_route:[0, 5.0, 12.280109889280517, 25.62177395340685, 32.69284176527233, 41.63711367527148, 82.13402713790464]

truck_18
route:[0, 95, 98, 61, 16, 86, 91, 0]
time_line:[0, 39, 58, 75.61577310586391, 90.0879090608635, 106.41246438120025, 155, 190.6124969497314]
capacity_line:[0, 20, 10, 13, 19, 35, 1, 0]
total_capacity: 98
travel_distance_line_of_route:[0, 14.866068747318506, 21.574272679817874, 29.190045785681782, 33.66218174068136, 39.986737061018125, 51.03209807820539, 76.64459502793677]

truck_19
route:[0, 14, 44, 38, 43, 0]
time_line:[0, 32.01562118716424, 64, 84.81665382639197, 122, 166.17601498127013]
capacity_line:[0, 20, 18, 16, 7, 0]
total_capacity: 61
travel_distance_line_of_route:[0, 32.01562118716424, 37.672475436656626, 48.489129263048596, 66.59989953932343, 100.77591452059355]

truck_20
route:[0, 45, 83, 84, 17, 60, 0]
time_line:[0, 32, 50.06225774829855, 96, 152, 174.6491106406735, 202.67686701799346]
capacity_line:[0, 16, 11, 7, 2, 3, 0]
total_capacity: 39
travel_distance_line_of_route:[0, 29.154759474226502, 37.21701722252505, 43.92522115502442, 50.007983685322635, 62.657094325996155, 80.6848507033161]

truck_21
route:[0, 33, 81, 9, 35, 0]
time_line:[0, 37, 89, 105.0, 133, 184.0365690573664]
capacity_line:[0, 11, 26, 16, 8, 0]
total_capacity: 61
travel_distance_line_of_route:[0, 24.758836806279895, 27.587263931026087, 33.58726393102609, 43.02124506308269, 84.05781412044907]

truck_22
route:[0, 28, 29, 78, 34, 24, 0]
time_line:[0, 39, 72.53720459187964, 92.9775111007902, 107.9775111007902, 148, 188.0]
capacity_line:[0, 16, 9, 3, 14, 3, 0]
total_capacity: 45
travel_distance_line_of_route:[0, 6.324555320336759, 29.8617599122164, 40.30206642112695, 45.30206642112695, 65.30206642112695, 95.30206642112695]

truck_23
route:[0, 92, 42, 15, 41, 57, 0]
time_line:[0, 18.384776310850235, 38.5828153380358, 61, 92, 113.18033988749895, 146.37516689698535]
capacity_line:[0, 2, 5, 8, 5, 7, 0]
total_capacity: 27
travel_distance_line_of_route:[0, 18.384776310850235, 28.582815338035804, 37.802359795328684, 49.96788485592512, 61.148224743424066, 84.34305175291047]
