# Supplementary material for: A novel optimization method for hazardous materials vehicle routing with temperature-based time windows
Source: PeerJ Comput Sci. 2024 Dec 13;10:e2586. doi: 10.7717/peerj-cs.2586 (PMC11784799; doi:10.7717/peerj-cs.2586)
Supplement: Supplemental Information 2 [file peerj-cs-10-2586-s002.zip › ALNS-model/Output/100/R101/first_solution/solution_log.txt]

objective1:22339.947061874016
objective2:0.04778120857745573
trucks:22
run_time:0

truck_1
route:[0, 92, 95, 98, 99, 85, 94, 97, 96, 91, 100, 93, 0]
time_line:[0, 18.384776310850235, 39, 58, 78, 93.65685424949238, 114.83719413699133, 130.91995666728957, 147.62816059978894, 168.25830641252358, 181.42058407269195, 197.42058407269195, 227.66904080400855]
capacity_line:[0, 2, 20, 10, 9, 41, 27, 12, 11, 1, 17, 22, 0]
total_capacity: 172
travel_distance_line_of_route:[0, 18.384776310850235, 21.990327586314223, 28.69853151881359, 33.797551032406375, 39.45440528189876, 50.6347451693977, 56.71750769969592, 63.425711632195295, 74.05585744492996, 77.21813510509833, 83.21813510509833, 103.46659183641489]

truck_2
route:[0, 69, 88, 90, 49, 89, 0]
time_line:[0, 50, 72.08304597359458, 97.89443427443648, 132.91442628083007, 181.50198904397956, 200.50198904397956]
capacity_line:[0, 6, 9, 3, 30, 15, 0]
total_capacity: 63
travel_distance_line_of_route:[0, 12.165525060596439, 24.24857103419101, 40.0599593350329, 65.07995134142651, 103.66751410457599, 112.66751410457599]

truck_3
route:[0, 45, 82, 87, 57, 74, 80, 0]
time_line:[0, 32, 55, 96.78049716414141, 113.99159971506938, 144, 180.0, 211.095023109729]
capacity_line:[0, 16, 16, 26, 7, 8, 6, 0]
total_capacity: 79
travel_distance_line_of_route:[0, 29.154759474226502, 41.882681535584354, 73.66317869972576, 80.87428125065374, 94.90995009827193, 120.90995009827193, 142.00497320800093]

truck_4
route:[0, 83, 61, 86, 84, 68, 0]
time_line:[0, 44, 71, 91.0, 115.7648230602334, 171.47040258833914, 202.84796091477108]
capacity_line:[0, 11, 13, 35, 7, 36, 0]
total_capacity: 102
travel_distance_line_of_route:[0, 21.095023109728988, 34.24796954769489, 44.24796954769489, 59.01279260792829, 104.71837213603405, 126.095930462466]

truck_5
route:[0, 33, 76, 81, 79, 56, 77, 0]
time_line:[0, 37, 68, 91.41640786499875, 107.7409631853355, 153.96250373788519, 194.96250373788519, 224.6602193414774]
capacity_line:[0, 11, 13, 26, 23, 6, 14, 0]
total_capacity: 93
travel_distance_line_of_route:[0, 24.758836806279895, 35.529166420548904, 48.94557428554764, 55.27012960588441, 91.49167015843408, 122.49167015843408, 142.1893857620263]

truck_6
route:[0, 65, 71, 78, 55, 70, 0]
time_line:[0, 51, 72, 98.49242250247065, 137.5613062099679, 189.57320928516793, 220.66823239489693]
capacity_line:[0, 20, 15, 3, 2, 5, 0]
total_capacity: 45
travel_distance_line_of_route:[0, 49.92995093127971, 60.22558107226671, 76.71800357473735, 105.78688728223462, 147.79879035743463, 168.89381346716362]

truck_7
route:[0, 72, 75, 73, 66, 58, 0]
time_line:[0, 35, 64, 81.81024967590665, 148.03302086338903, 206.79776222433546, 225.85314736247287]
capacity_line:[0, 25, 18, 9, 25, 18, 0]
total_capacity: 95
travel_distance_line_of_route:[0, 22.47220505424423, 27.857369861378736, 35.66761953728539, 91.89039072476777, 140.6551320857142, 149.71051722385164]

truck_8
route:[0, 59, 67, 43, 60, 0]
time_line:[0, 18, 78, 132.04543109109048, 173.62073789878437, 201.64849427610432]
capacity_line:[0, 28, 25, 7, 3, 0]
total_capacity: 63
travel_distance_line_of_route:[0, 17.804493814764857, 67.57396236728208, 111.61939345837256, 143.19470026606643, 161.22245664338638]

truck_9
route:[0, 63, 62, 64, 54, 0]
time_line:[0, 34.92849839314596, 58, 89.02379604162864, 162.80467091803655, 195.6081794200193]
capacity_line:[0, 10, 19, 9, 18, 0]
total_capacity: 56
travel_distance_line_of_route:[0, 34.92849839314596, 46.33025264413734, 67.35404868576597, 131.13492356217387, 153.93843206415664]

truck_10
route:[0, 5, 52, 53, 46, 48, 0]
time_line:[0, 34, 61.69180601295413, 90, 138.91015291668742, 160.61485282740705, 198.41773037632274]
capacity_line:[0, 26, 9, 14, 1, 36, 0]
total_capacity: 86
travel_distance_line_of_route:[0, 20.615528128088304, 38.30733414104243, 53.92783349285574, 92.83798640954319, 104.54268632026282, 132.34556386917848]

truck_11
route:[0, 47, 51, 50, 32, 0]
time_line:[0, 51, 102.04875150354758, 123.22909139104652, 158.28901956332987, 202.28901956332987]
capacity_line:[0, 27, 10, 13, 23, 0]
total_capacity: 73
travel_distance_line_of_route:[0, 34.20526275297414, 75.25401425652173, 86.43435414402067, 111.49428231630401, 145.494282316304]

truck_12
route:[0, 42, 44, 41, 17, 0]
time_line:[0, 31, 64, 105.78049716414141, 159.34653898572535, 199.76035163721644]
capacity_line:[0, 5, 18, 5, 2, 0]
total_capacity: 30
travel_distance_line_of_route:[0, 25.495097567963924, 38.64804400592983, 70.42854117007124, 113.99458299165516, 144.40839564314626]

truck_13
route:[0, 39, 21, 40, 34, 1, 0]
time_line:[0, 44, 71.0, 88.07106781186548, 137.12231619139874, 171.8609499451047, 197.0924961568325]
capacity_line:[0, 31, 11, 9, 14, 10, 0]
total_capacity: 75
travel_distance_line_of_route:[0, 33.97057550292606, 50.97057550292606, 58.04164331479153, 97.09289169432479, 121.83152544803076, 137.06307165975858]

truck_14
route:[0, 27, 38, 37, 26, 0]
time_line:[0, 37, 93.09772228646443, 124.31092572206086, 161.23674975773338, 182.41708964523232]
capacity_line:[0, 16, 16, 8, 17, 0]
total_capacity: 57
travel_distance_line_of_route:[0, 5.0, 51.09772228646444, 72.31092572206086, 99.23674975773338, 110.41708964523232]

truck_15
route:[0, 36, 19, 18, 35, 0]
time_line:[0, 41.400483088968905, 71, 101.6155281280883, 161.35484858987184, 212.39141764723823]
capacity_line:[0, 5, 17, 12, 8, 0]
total_capacity: 42
travel_distance_line_of_route:[0, 41.400483088968905, 54.400483088968905, 75.01601121705721, 124.75533167884076, 165.79190073620714]

truck_16
route:[0, 31, 30, 25, 0]
time_line:[0, 50, 72.0415945787923, 167, 210.54101966249684]
capacity_line:[0, 27, 21, 6, 0]
total_capacity: 54
travel_distance_line_of_route:[0, 17.46424919657298, 29.505843775365275, 76.6757494356483, 110.21676909814515]

truck_17
route:[0, 28, 29, 9, 20, 24, 0]
time_line:[0, 39, 72.53720459187964, 102.66181638937775, 123.8421562768767, 169.89766903151659, 209.89766903151659]
capacity_line:[0, 16, 9, 16, 9, 3, 0]
total_capacity: 53
travel_distance_line_of_route:[0, 6.324555320336759, 29.8617599122164, 49.986371709714504, 61.166711597213464, 97.22222435185336, 127.22222435185336]

truck_18
route:[0, 2, 23, 22, 4, 0]
time_line:[0, 50, 83.3238075793812, 104.50414746688014, 144, 179.0]
capacity_line:[0, 7, 29, 18, 19, 0]
total_capacity: 73
travel_distance_line_of_route:[0, 18.0, 41.3238075793812, 52.50414746688015, 66.64628309061109, 91.64628309061109]

truck_19
route:[0, 14, 16, 10, 13, 0]
time_line:[0, 32.01562118716424, 70, 124.7213595499958, 169.72135954999578, 190.90169943749473]
capacity_line:[0, 20, 19, 16, 23, 0]
total_capacity: 78
travel_distance_line_of_route:[0, 32.01562118716424, 43.19596107466319, 87.91732062465898, 122.91732062465898, 134.09766051215792]

truck_20
route:[0, 15, 6, 3, 0]
time_line:[0, 61, 96.49509756796392, 140.03611723046077, 172.39679700545867]
capacity_line:[0, 8, 3, 13, 0]
total_capacity: 24
travel_distance_line_of_route:[0, 30.4138126514911, 55.908910219455024, 89.44992988195187, 111.81060965694977]

truck_21
route:[0, 12, 0]
time_line:[0, 63, 88.0]
capacity_line:[0, 19, 0]
total_capacity: 19
travel_distance_line_of_route:[0, 15.0, 30.0]

truck_22
route:[0, 11, 7, 8, 0]
time_line:[0, 62, 87.0, 109.2065556157337, 145.45536511254707]
capacity_line:[0, 12, 5, 9, 0]
total_capacity: 26
travel_distance_line_of_route:[0, 33.54101966249684, 48.54101966249684, 60.74757527823054, 86.99638477504394]
