# Supplementary material for: A novel optimization method for hazardous materials vehicle routing with temperature-based time windows
Source: PeerJ Comput Sci. 2024 Dec 13;10:e2586. doi: 10.7717/peerj-cs.2586 (PMC11784799; doi:10.7717/peerj-cs.2586)
Supplement: Supplemental Information 2 [file peerj-cs-10-2586-s002.zip › ALNS-model/Output/100/R201/best_solution/solution_log.txt]

objective1:15573.6384715348
objective2:0.02572240996095205
trucks:6
run_time:541.7823340892792

truck_1
route:[0, 5, 83, 45, 82, 47, 36, 19, 62, 11, 64, 49, 46, 8, 84, 17, 91, 43, 0]
time_line:[0, 34, 96, 114.06225774829855, 162, 183.4017542509914, 200.61285680191938, 223.61285680191938, 242.83240125921228, 260.8946590075108, 283.8946590075108, 462, 492.3960780543711, 511.8300591864277, 533.87165376522, 664, 688.8660687473185, 716.7546125673168, 760.9306275485869]
capacity_line:[0, 26, 11, 16, 16, 27, 5, 17, 19, 12, 9, 30, 1, 9, 7, 2, 1, 7, 0]
total_capacity: 215
travel_distance_line_of_route:[0, 20.615528128088304, 27.68659593995378, 35.748853688252325, 48.476775749610184, 59.87853000060156, 67.08963255152953, 80.08963255152955, 89.30917700882243, 97.37143475712098, 110.37143475712098, 123.09935681847884, 143.49543487284998, 152.92941600490656, 164.9710105836989, 171.05377311399712, 185.9198418613156, 203.80838568131392, 237.98440066258405]

truck_2
route:[0, 42, 14, 63, 65, 33, 29, 2, 15, 7, 90, 0]
time_line:[0, 25.495097567963924, 44.71464202525681, 114.92261491921829, 160.82526106125079, 197.39592157242362, 222.26199031974213, 270.5503697578954, 293.5503697578954, 349.6480920443598, 379.8965487756764, 422.1455797688706]
capacity_line:[0, 5, 20, 10, 20, 11, 9, 7, 8, 5, 3, 0]
total_capacity: 98
travel_distance_line_of_route:[0, 25.495097567963924, 34.71464202525681, 94.92261491921829, 130.82526106125076, 157.39592157242356, 172.2619903197421, 210.5503697578954, 223.5503697578954, 269.6480920443598, 289.8965487756764, 322.14557976887056]

truck_3
route:[0, 28, 12, 76, 79, 81, 9, 71, 66, 20, 32, 10, 70, 1, 50, 77, 68, 54, 55, 25, 24, 80, 0]
time_line:[0, 114, 169, 248, 349, 388, 404.0, 422.2462112512353, 541, 559.9442719099992, 601, 621.295630140987, 698, 716.0622577482985, 732.3868130686353, 749.5979156195633, 764.5979156195633, 784.6477912406842, 803.1330726149228, 816.7386238903867, 841.7386238903867, 860.9581683476796, 892.0531914574086]
capacity_line:[0, 16, 19, 13, 23, 26, 16, 15, 25, 9, 23, 16, 5, 10, 13, 14, 36, 18, 2, 6, 3, 6, 0]
total_capacity: 314
travel_distance_line_of_route:[0, 6.324555320336759, 15.544099777629647, 22.615167589495123, 32.61516758949512, 38.93972290983188, 44.93972290983188, 53.1859341610672, 62.6199152931238, 71.56418720312296, 82.33451681739197, 92.63014695837897, 100.69240470667752, 108.75466245497607, 115.07921777531283, 122.29032032624079, 127.29032032624079, 137.34019594736168, 145.82547732160026, 149.43102859706426, 164.43102859706426, 173.6505730543571, 194.74559616408607]

truck_4
route:[0, 72, 75, 39, 67, 23, 73, 21, 40, 53, 30, 51, 3, 78, 34, 35, 0]
time_line:[0, 31, 181, 202.04536101718725, 240, 262.0, 288.2788205960997, 301.4410982562681, 321, 376, 415.1547594742265, 434.3743039315194, 470, 489.2195444572929, 504.2195444572929, 622, 673.0365690573664]
capacity_line:[0, 25, 18, 31, 25, 29, 9, 11, 9, 14, 21, 10, 13, 3, 14, 8, 0]
total_capacity: 240
travel_distance_line_of_route:[0, 22.47220505424423, 27.857369861378736, 38.902730878566, 48.80222581517766, 60.80222581517766, 77.08104641127736, 80.24332407144573, 87.3143918833112, 94.02259581581058, 123.17735529003707, 132.39689974732997, 146.7147208106063, 155.9342652678992, 160.9342652678992, 171.1323042950848, 212.16887335245116]

truck_5
route:[0, 95, 92, 59, 99, 98, 85, 61, 16, 86, 44, 38, 87, 57, 41, 22, 74, 56, 4, 26, 58, 0]
time_line:[0, 92, 105.605551275464, 117.84161925296378, 283, 298.0990195135928, 333, 347.4721359549996, 361.9442719099992, 378.26882723033594, 396.3310849786345, 417.1477388050265, 453.5674284322723, 470.7785309832003, 491.9588708706993, 506.20151155781855, 620, 637.0710678118655, 655.3172790631008, 679.4594146868318, 816, 835.0553851381375]
capacity_line:[0, 20, 2, 28, 9, 10, 41, 13, 19, 35, 18, 16, 26, 7, 5, 18, 8, 6, 19, 17, 18, 0]
total_capacity: 335
travel_distance_line_of_route:[0, 14.866068747318506, 18.471620022782496, 20.707688000282285, 22.943755977782075, 28.04277549137486, 31.20505315154324, 35.677189106542826, 40.1493250615424, 46.473880381879155, 54.536138130177704, 65.35279195656967, 91.77248158381549, 98.98358413474348, 110.16392402224243, 114.40656470936172, 117.56884236953009, 124.63991018139556, 132.8861214326309, 147.02825705636184, 156.87711485815794, 165.9324999962953]

truck_6
route:[0, 27, 69, 31, 88, 52, 18, 6, 94, 13, 97, 37, 100, 93, 96, 89, 60, 48, 0]
time_line:[0, 104, 162, 179.81024967590665, 224, 243.0553851381374, 348, 369.180339887499, 402, 621, 637.4031242374328, 652.5021437510256, 714, 732, 747.0, 765.9442719099992, 784.9996570481367, 813.4387459627225, 851.2416235116382]
capacity_line:[0, 16, 6, 27, 9, 9, 12, 3, 27, 23, 12, 8, 17, 22, 11, 15, 3, 36, 0]
total_capacity: 256
travel_distance_line_of_route:[0, 5.0, 12.280109889280517, 20.09035956518717, 25.09035956518717, 34.14574470332459, 41.7615178091885, 52.94185769668745, 56.10413535685583, 60.57627131185541, 66.97939554928826, 72.07841506288102, 74.90684218762726, 80.90684218762726, 85.90684218762726, 94.85111409762642, 103.90649923576386, 122.34558815034963, 150.14846569926536]
