# Supplementary material for: A novel optimization method for hazardous materials vehicle routing with temperature-based time windows
Source: PeerJ Comput Sci. 2024 Dec 13;10:e2586. doi: 10.7717/peerj-cs.2586 (PMC11784799; doi:10.7717/peerj-cs.2586)
Supplement: Supplemental Information 2 [file peerj-cs-10-2586-s002.zip › ALNS-model/Output/100/R201/first_solution/solution_log.txt]

objective1:47774.28050315162
objective2:0.049758030649401125
trucks:6
run_time:0

truck_1
route:[0, 36, 47, 59, 92, 82, 52, 95, 61, 99, 98, 90, 87, 94, 88, 86, 84, 96, 37, 57, 97, 55, 56, 74, 43, 100, 91, 93, 46, 89, 80, 70, 0]
time_line:[0, 41.400483088968905, 85, 129.53983207834108, 141.77590005584088, 177.73741002733522, 200.38652066800873, 229.49149384255153, 252.49149384255153, 283, 298.0990195135928, 355.63847680961163, 414.73022764414594, 433.94977210143884, 468.94977210143884, 519.446685564072, 544.2115086243055, 565.9162085350251, 583.1963184243057, 607.6185235261617, 629.0202777771531, 677.0728729580339, 701.9389417053525, 719.0100095172179, 754.0898819251868, 779.9012702260287, 793.0635478861971, 808.8944997810423, 847.7389099847543, 885.0335981126666, 925.1001908694124, 961.9702485545012, 993.0652716642302]
capacity_line:[0, 5, 27, 28, 2, 16, 9, 20, 13, 9, 10, 3, 26, 27, 9, 35, 7, 11, 8, 7, 12, 2, 6, 8, 7, 17, 1, 22, 1, 15, 6, 5, 0]
total_capacity: 374
travel_distance_line_of_route:[0, 41.400483088968905, 48.61158563989688, 83.15141771823797, 85.38748569573775, 111.3489956672321, 123.99810630790563, 143.10307948244844, 156.10307948244844, 164.34929073368374, 169.44831024727654, 216.98776754329538, 266.0795183778297, 275.2990628351226, 300.2990628351226, 340.7959762977557, 355.56079935798914, 367.2654992687087, 374.54560915798925, 388.9678142598452, 400.3695685108366, 438.42216369171746, 453.288232439036, 460.35930025090147, 485.4391726588704, 501.2505609597123, 504.41283861988063, 510.24379051472596, 539.088200718438, 566.3828888463504, 596.449481603096, 623.3195392881848, 644.4145623979139]

truck_2
route:[0, 42, 72, 83, 27, 75, 69, 71, 76, 73, 81, 53, 85, 79, 78, 49, 60, 54, 66, 35, 77, 68, 1, 48, 0]
time_line:[0, 25.495097567963924, 58.840332627821425, 107.95554705903731, 139.16875049463374, 181.37123487084298, 229.31856679286352, 268.3185667928635, 305.5215078103344, 341.0166053782983, 389.6171235095359, 428.8232872425563, 461.67060656014803, 520.2195509359015, 535.8764051853939, 603.1564191518726, 650, 700.3112887414927, 755.0326482914885, 781.1571637880857, 815.3232557352748, 830.3232557352748, 858.3510121125947, 896.5112677932522, 934.3141453421679]
capacity_line:[0, 5, 25, 11, 16, 18, 6, 15, 13, 9, 26, 14, 41, 23, 3, 30, 3, 18, 25, 8, 14, 36, 10, 36, 0]
total_capacity: 405
travel_distance_line_of_route:[0, 25.495097567963924, 48.840332627821425, 87.95554705903731, 109.16875049463374, 141.37123487084298, 179.31856679286352, 208.31856679286355, 235.5215078103344, 261.0166053782984, 299.6171235095359, 328.8232872425564, 351.67060656014814, 400.21955093590157, 405.8764051853939, 463.1564191518727, 498.89155592228394, 539.2028446637767, 583.9242042137724, 600.0487197103695, 624.2148116575587, 629.2148116575587, 647.2425680348787, 675.402823715536, 703.2057012644518]

truck_3
route:[0, 63, 65, 45, 64, 62, 67, 41, 44, 38, 40, 50, 51, 10, 3, 25, 20, 17, 24, 58, 0]
time_line:[0, 34.92849839314596, 80.83114453517844, 159.0733602084697, 214, 245.02379604162863, 323.2733381646349, 358.35321057260376, 400.1337077367452, 420.95036156313716, 471.26165030462994, 504.34844306586035, 525.5287829533593, 554.6337561279021, 593.7885156021285, 747, 806.2442890089806, 869.3950180726538, 939.6029909666153, 979.9674438679932, 999.0228290061307]
capacity_line:[0, 10, 20, 16, 9, 19, 25, 5, 18, 16, 9, 13, 10, 16, 13, 6, 9, 2, 3, 18, 0]
total_capacity: 237
travel_distance_line_of_route:[0, 34.92849839314596, 70.83114453517844, 139.0733602084697, 179.09835240084868, 200.12214844247734, 268.3716905654836, 293.4515629734525, 325.2320601375939, 336.0487139639859, 376.3600027054786, 399.44679546670903, 410.62713535420795, 429.73210852875076, 458.8868680029773, 485.81269203864974, 535.0569810476303, 588.2077101113036, 648.4156830052651, 678.7801359066431, 687.8355210447805]

truck_4
route:[0, 39, 28, 31, 33, 21, 23, 29, 18, 19, 30, 22, 34, 32, 26, 0]
time_line:[0, 33.97057550292606, 114, 152, 184.0, 226.9848450049413, 255.01260138226124, 303.09146691158077, 357.1368980026713, 387.7524261307596, 422.7524261307596, 483.001804236364, 542.2460932453446, 601, 651.2616442783948, 672.4419841658937]
capacity_line:[0, 31, 16, 27, 11, 11, 29, 9, 12, 17, 21, 18, 14, 23, 17, 0]
total_capacity: 256
travel_distance_line_of_route:[0, 33.97057550292606, 65.37121243914123, 83.39896881646116, 105.39896881646118, 138.38381382140247, 156.41157019872242, 194.49043572804197, 238.53586681913245, 259.15139494722075, 284.15139494722075, 334.4007730528251, 383.6450620618057, 416.7509527762994, 457.0125970546942, 468.1929369421931]

truck_5
route:[0, 12, 16, 14, 2, 15, 9, 13, 0]
time_line:[0, 169, 221.72001872658765, 242.9003586140866, 274.0899787145037, 297.0899787145037, 367.50520858247654, 621, 642.1803398874989]
capacity_line:[0, 19, 19, 20, 7, 8, 16, 23, 0]
total_capacity: 112
travel_distance_line_of_route:[0, 15.0, 57.720018726587654, 68.9003586140866, 90.08997871450369, 103.08997871450369, 163.50520858247654, 206.5168349176897, 217.6971748051886]

truck_6
route:[0, 5, 11, 7, 6, 8, 4, 0]
time_line:[0, 34, 206, 291, 365, 394.8494332412792, 616, 651.0]
capacity_line:[0, 26, 12, 5, 3, 9, 19, 0]
total_capacity: 74
travel_distance_line_of_route:[0, 20.615528128088304, 55.97086718741568, 70.97086718741568, 91.58639531550398, 111.43582855678318, 161.97294363075628, 186.97294363075633]
