# Supplementary material for: A novel optimization method for hazardous materials vehicle routing with temperature-based time windows
Source: PeerJ Comput Sci. 2024 Dec 13;10:e2586. doi: 10.7717/peerj-cs.2586 (PMC11784799; doi:10.7717/peerj-cs.2586)
Supplement: Supplemental Information 2 [file peerj-cs-10-2586-s002.zip › ALNS-model/Output/100/RC101/best_solution/solution_log.txt]

objective1:17725.15018668828
objective2:0.028777926250562476
trucks:18
run_time:32.86907148361206

truck_1
route:[0, 66, 56, 91, 80, 0]
time_line:[0, 118, 137.2195444572929, 154.29061226915837, 177, 194.61577310586392]
capacity_line:[0, 16, 19, 13, 13, 0]
total_capacity: 61
travel_distance_line_of_route:[0, 13.038404810405298, 22.257949267698187, 29.329017079563663, 34.714181886698164, 42.32995499256206]

truck_2
route:[0, 42, 39, 36, 40, 43, 44, 0]
time_line:[0, 33.54101966249684, 48.54101966249684, 65.61208747436231, 80.61208747436231, 98, 111.0, 156.34119409414458]
capacity_line:[0, 10, 10, 40, 30, 20, 10, 0]
total_capacity: 120
travel_distance_line_of_route:[0, 33.54101966249684, 38.54101966249684, 45.61208747436232, 50.61208747436232, 55.61208747436232, 58.61208747436232, 93.9532815685069]

truck_3
route:[0, 90, 11, 10, 9, 13, 0]
time_line:[0, 71, 110.8328677803526, 122.8328677803526, 137.83286778035261, 152.83286778035261, 200.91173330967217]
capacity_line:[0, 6, 40, 30, 20, 10, 0]
total_capacity: 106
travel_distance_line_of_route:[0, 4.242640687119285, 34.075508467471884, 36.075508467471884, 41.075508467471884, 46.075508467471884, 84.15437399679143]

truck_4
route:[0, 31, 29, 27, 26, 28, 30, 0]
time_line:[0, 50.28916384272063, 62.28916384272063, 77.28916384272063, 92.28916384272063, 105.28916384272063, 119.28916384272063, 181.28916384272063]
capacity_line:[0, 20, 10, 20, 30, 10, 10, 0]
total_capacity: 100
travel_distance_line_of_route:[0, 50.28916384272063, 52.28916384272063, 57.28916384272063, 62.28916384272063, 65.28916384272063, 69.28916384272063, 121.28916384272063]

truck_5
route:[0, 69, 98, 53, 78, 73, 79, 60, 0]
time_line:[0, 41, 56.0, 76, 99.41640786499875, 116.62751041592672, 135.57178232592588, 157.61337690471817, 194.53920094039069]
capacity_line:[0, 27, 9, 5, 27, 5, 30, 17, 0]
total_capacity: 120
travel_distance_line_of_route:[0, 9.219544457292887, 14.219544457292887, 20.544099777629647, 33.960507642628386, 41.17161019355636, 50.11588210355552, 62.15747668234782, 89.08330071802035]

truck_6
route:[0, 83, 22, 23, 21, 18, 48, 0]
time_line:[0, 35, 77, 97.19803902718557, 109.19803902718557, 123.19803902718557, 136, 191.04442251822084]
capacity_line:[0, 14, 40, 30, 10, 20, 10, 0]
total_capacity: 124
travel_distance_line_of_route:[0, 19.235384061671343, 35.514204657771046, 45.71224368495662, 47.71224368495662, 51.71224368495662, 53.71224368495662, 98.75666620317745]

truck_7
route:[0, 81, 96, 94, 50, 93, 0]
time_line:[0, 71, 117, 133.32455532033674, 163.17398856161594, 193.42244529293254, 224.51746840266154]
capacity_line:[0, 10, 26, 23, 30, 3, 0]
total_capacity: 92
travel_distance_line_of_route:[0, 12.041594578792296, 19.252697129720275, 25.57725245005703, 45.42668569133624, 65.67514242265283, 86.77016553238181]

truck_8
route:[0, 65, 52, 59, 87, 97, 75, 0]
time_line:[0, 11.180339887498949, 37, 65.02775637731995, 79.49989233231952, 99.49989233231952, 122.53829714272482, 189.5470683976817]
capacity_line:[0, 16, 3, 19, 13, 35, 16, 0]
total_capacity: 102
travel_distance_line_of_route:[0, 11.180339887498949, 25.3224755112299, 43.35023188854984, 47.82236784354942, 57.822367843549415, 70.86077265395473, 127.86954390891162]

truck_9
route:[0, 61, 41, 38, 35, 37, 54, 0]
time_line:[0, 51, 77.40121946685673, 93.80434370428958, 124, 137.605551275464, 171.77164322265315, 199.7993995999731]
capacity_line:[0, 9, 20, 30, 20, 10, 16, 0]
total_capacity: 105
travel_distance_line_of_route:[0, 15.811388300841896, 32.21260776769862, 38.61573200513147, 45.686799816996945, 49.29235109246094, 73.45844303965009, 91.48619941697005]

truck_10
route:[0, 82, 99, 57, 86, 74, 58, 77, 0]
time_line:[0, 42, 62, 82.770329614269, 101.82571475240641, 126, 147.18033988749895, 167.81048570023358, 227.7904816986328]
capacity_line:[0, 9, 15, 23, 28, 8, 20, 7, 0]
total_capacity: 110
travel_distance_line_of_route:[0, 14.7648230602334, 22.82708080853195, 33.59741042280096, 42.65279556093837, 46.77590118655604, 57.95624107405499, 68.58638688678965, 118.56638288518886]

truck_11
route:[0, 2, 45, 5, 3, 1, 0]
time_line:[0, 35, 52.28010988928052, 65.28010988928051, 94, 130, 178.07886552931956]
capacity_line:[0, 30, 10, 20, 10, 20, 0]
total_capacity: 90
travel_distance_line_of_route:[0, 30.805843601498726, 38.08595349077925, 41.08595349077925, 43.08595349077925, 46.08595349077925, 84.16481902009878]

truck_12
route:[0, 68, 70, 55, 100, 0]
time_line:[0, 129, 165, 185.295630140987, 202.36669795285246, 231.6020820145238]
capacity_line:[0, 21, 23, 16, 3, 0]
total_capacity: 63
travel_distance_line_of_route:[0, 10.0, 20.295630140987, 30.591260281974, 37.66232809383948, 56.89771215551083]

truck_13
route:[0, 72, 71, 67, 62, 85, 0]
time_line:[0, 30, 50.19803902718557, 73.23644383759087, 90.30751164945634, 112.47303671005278, 157.94133241198918]
capacity_line:[0, 8, 14, 9, 3, 2, 0]
total_capacity: 36
travel_distance_line_of_route:[0, 27.459060435491963, 37.657099462677536, 50.69550427308283, 57.76657208494831, 69.93209714554474, 105.40039284748114]

truck_14
route:[0, 92, 95, 63, 33, 32, 34, 0]
time_line:[0, 14.7648230602334, 34, 63.23538406167134, 93.85091218975964, 116, 131.38516480713452, 188.8193297096602]
capacity_line:[0, 14, 6, 6, 10, 10, 30, 0]
total_capacity: 76
travel_distance_line_of_route:[0, 14.7648230602334, 21.47302699273277, 40.70841105440411, 61.323939182492424, 66.70910398962693, 72.09426879676144, 119.52843369928712]

truck_15
route:[0, 84, 51, 76, 89, 0]
time_line:[0, 81, 100.21954445729288, 119.65352558934948, 139.55302052596116, 202.03158757956885]
capacity_line:[0, 18, 19, 31, 25, 0]
total_capacity: 93
travel_distance_line_of_route:[0, 27.018512172212592, 36.23805662950548, 45.67203776156208, 55.57153269817375, 108.05009975178146]

truck_16
route:[0, 64, 20, 49, 19, 25, 24, 0]
time_line:[0, 38, 92, 105.0, 117.0, 139, 159.44030650891054, 204.49740279482674]
capacity_line:[0, 17, 10, 10, 40, 20, 10, 0]
total_capacity: 107
travel_distance_line_of_route:[0, 20.615528128088304, 35.91258666886666, 38.91258666886666, 40.91258666886666, 49.51491193590928, 59.955218444819835, 95.01231473073604]

truck_17
route:[0, 12, 14, 47, 16, 15, 17, 0]
time_line:[0, 49, 62.0, 75.0, 90.3851648071345, 102.3851648071345, 134, 184.31128874149275]
capacity_line:[0, 20, 10, 10, 20, 20, 20, 0]
total_capacity: 100
travel_distance_line_of_route:[0, 32.38826948140329, 35.38826948140329, 38.38826948140329, 43.77343428853779, 45.77343428853779, 51.158599095672294, 91.46988783716503]

truck_18
route:[0, 88, 6, 7, 8, 46, 4, 0]
time_line:[0, 52, 80.02775637731995, 93.02775637731995, 108.02775637731995, 121.02775637731995, 133.02775637731995, 179.08326913195984]
capacity_line:[0, 19, 20, 20, 10, 10, 40, 0]
total_capacity: 119
travel_distance_line_of_route:[0, 17.88854381999832, 35.916300197318265, 38.916300197318265, 43.916300197318265, 46.916300197318265, 48.916300197318265, 84.97181295195816]
