# Supplementary material for: A novel optimization method for hazardous materials vehicle routing with temperature-based time windows
Source: PeerJ Comput Sci. 2024 Dec 13;10:e2586. doi: 10.7717/peerj-cs.2586 (PMC11784799; doi:10.7717/peerj-cs.2586)
Supplement: Supplemental Information 2 [file peerj-cs-10-2586-s002.zip › ALNS-model/Output/100/RC101/first_solution/solution_log.txt]

objective1:25162.74210802492
objective2:0.044739298426802986
trucks:18
run_time:0

truck_1
route:[0, 92, 98, 90, 99, 97, 100, 0]
time_line:[0, 14.7648230602334, 53.225322001748815, 75.30836797534339, 101.5871885714431, 139.39006612035877, 205.33646904315623, 234.57185310482757]
capacity_line:[0, 14, 9, 6, 15, 35, 3, 0]
total_capacity: 82
travel_distance_line_of_route:[0, 14.7648230602334, 43.225322001748815, 55.30836797534339, 71.5871885714431, 99.3900661203588, 155.33646904315626, 174.5718531048276]

truck_2
route:[0, 95, 83, 86, 94, 93, 96, 91, 0]
time_line:[0, 34, 63.92485884517127, 91.38910804174425, 144.65572334731212, 163, 179.32455532033677, 202.74096318533552, 224.7825577641278]
capacity_line:[0, 6, 14, 28, 23, 3, 26, 13, 0]
total_capacity: 113
travel_distance_line_of_route:[0, 20.615528128088304, 40.54038697325958, 58.00463616983255, 101.27125147540042, 106.9281057248928, 113.25266104522956, 126.6690689102283, 138.71066348902062]

truck_3
route:[0, 65, 69, 88, 87, 89, 0]
time_line:[0, 11.180339887498949, 41, 60.21954445729288, 106.27505721193278, 174.4644033158374, 236.9429703694451]
capacity_line:[0, 16, 27, 19, 13, 25, 0]
total_capacity: 100
travel_distance_line_of_route:[0, 11.180339887498949, 23.829450528172465, 33.048994985465356, 69.10450774010525, 127.29385384400986, 179.77242089761756]

truck_4
route:[0, 82, 81, 84, 85, 68, 80, 0]
time_line:[0, 42, 78.6270539113887, 118.71027182437135, 137.1955531986099, 190.76159502019382, 215.52641808042722, 233.14219118629114]
capacity_line:[0, 9, 10, 18, 2, 21, 13, 0]
total_capacity: 73
travel_distance_line_of_route:[0, 14.7648230602334, 41.3918769716221, 71.47509488460474, 79.96037625884331, 123.52641808042725, 138.29124114066065, 145.90701424652457]

truck_5
route:[0, 47, 79, 78, 77, 74, 0]
time_line:[0, 45, 78.3452350598575, 100.51076012045394, 165.59251753613557, 192.85519403776763, 238.91070679240752]
capacity_line:[0, 10, 30, 27, 7, 8, 0]
total_capacity: 82
travel_distance_line_of_route:[0, 38.3275357934736, 61.6727708533311, 73.83829591392754, 128.92005332960917, 146.18272983124126, 182.23824258588115]

truck_6
route:[0, 75, 76, 58, 0]
time_line:[0, 59, 124.44366510251645, 179.48808762073728, 236.6579932810203]
capacity_line:[0, 16, 31, 20, 0]
total_capacity: 67
travel_distance_line_of_route:[0, 57.0087712549569, 112.45243635747335, 157.4968588756942, 204.66676453597717]

truck_7
route:[0, 72, 71, 73, 70, 55, 0]
time_line:[0, 30, 50.19803902718557, 123.39614026448541, 167.60140301745955, 187.89703315844656, 212.0391687821775]
capacity_line:[0, 8, 14, 5, 23, 16, 0]
total_capacity: 66
travel_distance_line_of_route:[0, 27.459060435491963, 37.657099462677536, 100.85520069997737, 135.06046345295152, 145.3560935939385, 159.49822921766946]

truck_8
route:[0, 63, 67, 64, 66, 57, 56, 0]
time_line:[0, 39.05124837953327, 71.07396392507852, 103.54616897932274, 121.60842672762129, 147.887247323721, 180.2479270987189, 208.27568347603884]
capacity_line:[0, 6, 9, 17, 16, 23, 19, 0]
total_capacity: 90
travel_distance_line_of_route:[0, 39.05124837953327, 61.073963925078516, 83.54616897932274, 91.60842672762129, 107.887247323721, 130.2479270987189, 148.27568347603884]

truck_9
route:[0, 62, 61, 53, 46, 60, 0]
time_line:[0, 37, 83.05551275463989, 122.21027222886639, 162.2768649856122, 192.5006134017689, 229.42643743744142]
capacity_line:[0, 3, 9, 5, 10, 17, 0]
total_capacity: 44
travel_distance_line_of_route:[0, 29.154759474226502, 65.21027222886639, 94.36503170309288, 124.4316244598387, 144.6553728759954, 171.58119691166792]

truck_10
route:[0, 52, 59, 49, 51, 54, 0]
time_line:[0, 37, 65.02775637731995, 108.01260138226124, 133.276938904735, 183.276938904735, 211.30469528205495]
capacity_line:[0, 3, 19, 10, 19, 16, 0]
total_capacity: 67
travel_distance_line_of_route:[0, 25.0, 43.027756377319946, 76.01260138226124, 91.27693890473498, 131.27693890473498, 149.30469528205492]

truck_11
route:[0, 45, 19, 48, 50, 0]
time_line:[0, 37.73592452822641, 123.02204542710126, 138.02204542710126, 190.44845229829411, 235.7896463924387]
capacity_line:[0, 10, 40, 10, 30, 0]
total_capacity: 90
travel_distance_line_of_route:[0, 37.73592452822641, 113.02204542710126, 118.02204542710125, 160.44845229829411, 195.78964639243867]

truck_12
route:[0, 42, 39, 38, 41, 43, 44, 40, 37, 0]
time_line:[0, 33.54101966249684, 48.54101966249684, 60.54101966249684, 77, 98, 111.0, 126.8309518948453, 142.6619037896906, 193.2697847981845]
capacity_line:[0, 10, 10, 30, 20, 20, 10, 30, 10, 0]
total_capacity: 140
travel_distance_line_of_route:[0, 33.54101966249684, 38.54101966249684, 40.54101966249684, 46.94414389992969, 57.384450408840245, 60.384450408840245, 66.21540230368554, 72.04635419853084, 112.65423520702474]

truck_13
route:[0, 36, 34, 35, 0]
time_line:[0, 43.01162633521314, 106.86327440655818, 170.00459542890388, 224.20866763950457]
capacity_line:[0, 40, 30, 20, 0]
total_capacity: 90
travel_distance_line_of_route:[0, 43.01162633521314, 96.86327440655818, 150.00459542890388, 194.20866763950454]

truck_14
route:[0, 29, 31, 28, 33, 30, 32, 20, 0]
time_line:[0, 52.20153254455275, 64.20153254455275, 80.6046567819856, 99.20698204902823, 115.03793394387353, 126.03793394387353, 183.4720988463992, 228.5291951323154]
capacity_line:[0, 10, 20, 10, 10, 10, 10, 10, 0]
total_capacity: 80
travel_distance_line_of_route:[0, 52.20153254455275, 54.20153254455275, 60.6046567819856, 69.20698204902823, 75.03793394387354, 76.03793394387351, 123.4720988463992, 158.5291951323154]

truck_15
route:[0, 27, 26, 24, 25, 0]
time_line:[0, 57.0087712549569, 85, 153.9406481131655, 174.38095462207605, 229.65788031276313]
capacity_line:[0, 20, 30, 10, 20, 0]
total_capacity: 80
travel_distance_line_of_route:[0, 57.0087712549569, 62.0087712549569, 120.94941936812239, 131.38972587703296, 176.66665156772]

truck_16
route:[0, 22, 23, 21, 18, 13, 0]
time_line:[0, 77, 97.19803902718557, 109.19803902718557, 123.19803902718557, 182.40169742775575, 230.48056295707528]
capacity_line:[0, 40, 30, 10, 20, 10, 0]
total_capacity: 110
travel_distance_line_of_route:[0, 35.0, 45.19803902718557, 47.19803902718557, 51.19803902718557, 100.40169742775575, 138.48056295707528]

truck_17
route:[0, 14, 15, 11, 16, 12, 9, 10, 17, 0]
time_line:[0, 35.35533905932738, 51.18629095417268, 67.18629095417268, 85.18629095417268, 104.62027208622928, 124.81831111341485, 139.81831111341484, 160.99865100091378, 211.30993974240653]
capacity_line:[0, 10, 20, 40, 20, 20, 20, 30, 20, 0]
total_capacity: 180
travel_distance_line_of_route:[0, 35.35533905932738, 41.18629095417268, 47.18629095417268, 55.18629095417268, 64.62027208622928, 74.81831111341485, 79.81831111341484, 90.99865100091381, 131.30993974240656]

truck_18
route:[0, 5, 6, 2, 7, 8, 3, 4, 1, 0]
time_line:[0, 41, 80, 94.0, 111.0, 126.0, 144.60232526704263, 159.98749007417715, 177.05855788604262, 225.13742341536215]
capacity_line:[0, 20, 20, 30, 20, 10, 10, 40, 20, 0]
total_capacity: 170
travel_distance_line_of_route:[0, 40.311288741492746, 50.50932776867832, 54.50932776867832, 61.50932776867832, 66.50932776867832, 75.11165303572095, 80.49681784285545, 87.56788565472093, 125.64675118404045]
