# Supplementary material for: A novel optimization method for hazardous materials vehicle routing with temperature-based time windows
Source: PeerJ Comput Sci. 2024 Dec 13;10:e2586. doi: 10.7717/peerj-cs.2586 (PMC11784799; doi:10.7717/peerj-cs.2586)
Supplement: Supplemental Information 2 [file peerj-cs-10-2586-s002.zip › ALNS-model/Output/100/RC201/best_solution/solution_log.txt]

objective1:19772.188493327027
objective2:0.023278298125384185
trucks:6
run_time:553.97429895401

truck_1
route:[0, 69, 88, 98, 82, 99, 52, 57, 86, 87, 75, 97, 9, 13, 17, 0]
time_line:[0, 157, 200, 216.32455532033677, 235.37994045847418, 253.44219820677273, 268.5412177203655, 337, 356.0553851381374, 375.0553851381374, 405.303841869454, 487, 515.02775637732, 593, 643, 693.3112887414927]
capacity_line:[0, 27, 19, 9, 9, 15, 3, 23, 28, 13, 16, 35, 20, 10, 20, 0]
total_capacity: 247
travel_distance_line_of_route:[0, 9.219544457292887, 18.439088914585774, 24.763644234922534, 33.819029373059955, 41.881287121358504, 46.98030663495128, 54.05137444681676, 63.106759584954176, 72.10675958495418, 92.35521631627077, 105.39362112667607, 123.42137750399601, 128.421377503996, 139.60171739149493, 179.91300613298768]

truck_2
route:[0, 83, 64, 22, 49, 19, 23, 21, 18, 76, 89, 20, 24, 48, 25, 77, 58, 74, 0]
time_line:[0, 105, 191, 315, 380, 392.0, 408.40312423743285, 420.40312423743285, 434.40312423743285, 461.8673734340058, 653, 689.9258240356726, 703.9258240356726, 724.6961536499416, 741.6961536499416, 763.8616787105381, 784.4918245232727, 805.6721644107716, 851.7276771654115]
capacity_line:[0, 14, 17, 40, 10, 40, 30, 10, 20, 31, 25, 10, 10, 10, 20, 7, 20, 8, 0]
total_capacity: 322
travel_distance_line_of_route:[0, 19.235384061671343, 27.297641809969893, 43.10903011081179, 46.71458138627578, 48.71458138627578, 55.11770562370863, 57.11770562370863, 61.11770562370863, 78.58195482028161, 88.48144975689328, 115.40727379256583, 119.40727379256583, 130.17760340683483, 137.17760340683483, 149.34312846743128, 159.97327428016592, 171.15361416766487, 207.20912692230473]

truck_3
route:[0, 5, 45, 2, 6, 7, 8, 46, 4, 3, 1, 43, 35, 37, 54, 96, 80, 91, 0]
time_line:[0, 73, 86.0, 152, 328, 341.0, 356.0, 369.0, 584, 599.3851648071345, 613, 653.0, 675.0, 688.605551275464, 722.7716432226531, 738.7716432226531, 792, 807.3851648071345, 829.4267593859269]
capacity_line:[0, 20, 10, 30, 20, 20, 10, 10, 40, 10, 20, 20, 20, 10, 16, 26, 13, 13, 0]
total_capacity: 308
travel_distance_line_of_route:[0, 40.311288741492746, 43.311288741492746, 50.59139863077326, 54.59139863077326, 57.59139863077326, 62.59139863077326, 65.59139863077326, 67.59139863077326, 72.97656343790777, 75.97656343790777, 105.97656343790777, 117.97656343790777, 121.58211471337177, 145.7482066605609, 151.7482066605609, 162.3783524732955, 167.76351728043002, 179.8051118592223]

truck_4
route:[0, 92, 95, 63, 62, 33, 30, 28, 27, 29, 31, 34, 50, 85, 51, 84, 56, 66, 90, 53, 0]
time_line:[0, 14.7648230602334, 100, 129.23538406167134, 167, 199.3606797749979, 215.1916316698432, 229.1916316698432, 245.0225835646885, 260.0225835646885, 272.0225835646885, 367, 390.0, 415.0, 433.5440037453175, 452.7635482026104, 497, 516.2195444572928, 536.9898740715619, 564.252550573194, 594.252550573194]
capacity_line:[0, 14, 6, 6, 3, 10, 10, 10, 20, 10, 20, 30, 30, 2, 19, 18, 19, 16, 6, 5, 0]
total_capacity: 254
travel_distance_line_of_route:[0, 14.7648230602334, 21.47302699273277, 40.70841105440411, 55.70841105440411, 78.069090829402, 83.90004272424731, 87.90004272424731, 93.73099461909261, 98.73099461909261, 100.73099461909261, 103.73099461909261, 116.73099461909261, 131.7309946190926, 140.27499836441012, 149.49454282170302, 158.71408727899592, 167.9336317362888, 178.70396135055782, 195.9666378521899, 215.96663785218996]

truck_5
route:[0, 65, 59, 14, 47, 16, 15, 11, 10, 12, 78, 73, 79, 60, 55, 100, 70, 68, 0]
time_line:[0, 11.180339887498949, 53.19596107466319, 88.69105864262711, 105, 195, 207.0, 223.0, 399, 414.3851648071345, 435.3851648071345, 452.5962673580625, 471.54053926806165, 634, 659.0, 780, 794.4721359549995, 814.7677660959865, 834.7677660959865]
capacity_line:[0, 16, 19, 10, 10, 20, 20, 40, 30, 20, 27, 5, 30, 17, 16, 3, 23, 21, 0]
total_capacity: 327
travel_distance_line_of_route:[0, 11.180339887498949, 43.19596107466319, 68.69105864262711, 71.69105864262711, 77.07622344976161, 79.07622344976161, 85.07622344976161, 87.07622344976161, 92.46138825689611, 103.46138825689611, 110.67249080782409, 119.61676271782325, 131.65835729661558, 146.65835729661558, 153.72942510848105, 158.20156106348065, 168.49719120446764, 178.49719120446764]

truck_6
route:[0, 72, 42, 39, 36, 38, 40, 44, 41, 61, 81, 94, 71, 67, 32, 26, 93, 0]
time_line:[0, 60, 87.0, 102.0, 119.07106781186548, 218, 269, 284.8309518948453, 316, 342.40121946685673, 360.4634772151553, 383.269725690021, 403.8998715027557, 426.938276313161, 561, 579.0, 778, 809.095023109729]
capacity_line:[0, 8, 10, 10, 40, 30, 30, 10, 20, 9, 10, 23, 14, 9, 10, 30, 3, 0]
total_capacity: 266
travel_distance_line_of_route:[0, 27.459060435491963, 44.45906043549196, 49.45906043549196, 56.53012824735744, 62.36108014220274, 67.74624494933724, 73.57719684418254, 81.19296995004645, 97.59418941690315, 105.6564471652017, 118.4626956400674, 129.09284145280208, 142.13124626320737, 168.07348980535306, 176.0734898053531, 216.57040326798628, 237.66542637771525]
