# Supplementary material for: A novel optimization method for hazardous materials vehicle routing with temperature-based time windows
Source: PeerJ Comput Sci. 2024 Dec 13;10:e2586. doi: 10.7717/peerj-cs.2586 (PMC11784799; doi:10.7717/peerj-cs.2586)
Supplement: Supplemental Information 2 [file peerj-cs-10-2586-s002.zip › ALNS-model/Output/100/RC201/first_solution/solution_log.txt]

objective1:59616.35731483175
objective2:0.05849747183204981
trucks:6
run_time:0

truck_1
route:[0, 72, 92, 82, 95, 83, 99, 98, 88, 87, 85, 90, 81, 94, 86, 84, 96, 97, 89, 100, 91, 93, 0]
time_line:[0, 60, 94.16609194718914, 152, 191.6141857899217, 221.53904463509298, 248, 275.0, 291.32455532033674, 337.38006807497663, 398.389871054404, 443.7734830803123, 470.052303676412, 492.8585521512777, 546.1251674568456, 592.470731147618, 627.5506035555869, 699.9765596956413, 774.3038478399428, 855.9976411556825, 896.8034847571812, 922.4239841089945, 953.5190072187236]
capacity_line:[0, 8, 14, 9, 6, 14, 15, 9, 19, 13, 2, 6, 10, 23, 28, 18, 26, 35, 25, 3, 13, 3, 0]
total_capacity: 299
travel_distance_line_of_route:[0, 27.459060435491963, 51.62515238268111, 77.62515238268111, 107.2393381726028, 127.16419701777407, 138.8688969284937, 155.8688969284937, 162.19345224883045, 198.24896500347035, 249.25876798289775, 284.6423800088061, 300.9212006049057, 313.7274490797714, 356.99406438533936, 393.3396280761118, 418.4195004840807, 480.8454566241352, 545.1727447684367, 616.8665380841763, 647.6723816856751, 663.2928810374884, 684.3879041472172]

truck_2
route:[0, 65, 63, 59, 69, 73, 71, 67, 76, 75, 57, 78, 79, 53, 74, 66, 77, 58, 60, 68, 80, 70, 0]
time_line:[0, 11.180339887498949, 57.23585264213884, 122.23585264213884, 170.51117106014811, 226, 299.19810123729985, 322.2365060477052, 362.5019979485483, 427.94566305106474, 469.961284238229, 517.9744398557254, 540.1399649163219, 572.9434734183046, 612.9434734183046, 649.9619855905172, 704, 724.6301458127347, 784.6301458127347, 819.6301458127347, 844.3949688729681, 879.4548970452514, 909.10177974964]
capacity_line:[0, 16, 6, 19, 27, 5, 14, 9, 31, 16, 23, 27, 30, 5, 8, 16, 7, 20, 17, 21, 13, 23, 0]
total_capacity: 353
travel_distance_line_of_route:[0, 11.180339887498949, 47.23585264213884, 102.23585264213884, 140.51117106014811, 170.59438897313075, 233.79249021043063, 246.83089502083592, 277.09638692167897, 332.5400520241954, 364.55567321135965, 402.5688288288561, 414.7343538894526, 437.5378623914354, 467.5378623914354, 494.556374563648, 533.0271426869906, 543.6572884997253, 593.6572884997252, 618.6572884997252, 633.4221115599585, 658.4820397322419, 678.1289224366303]

truck_3
route:[0, 45, 14, 47, 52, 61, 62, 64, 51, 44, 8, 7, 54, 55, 49, 56, 48, 50, 46, 17, 0]
time_line:[0, 37.73592452822641, 87.66085408358067, 105, 175, 225.31128874149275, 271.36680149613267, 301.982329624221, 326.12446524795195, 398.12446524795195, 448.1744340369535, 463.1744340369535, 541, 576.0, 635.477267507412, 669.8288588311838, 710.8772082237039, 763.3036150948967, 843.5958621780566, 892.9531994863654, 943.2644882278581]
capacity_line:[0, 10, 10, 10, 3, 9, 3, 17, 19, 10, 10, 20, 16, 16, 10, 19, 10, 30, 10, 20, 0]
total_capacity: 252
travel_distance_line_of_route:[0, 37.73592452822641, 77.66085408358067, 80.66085408358067, 108.11991451907264, 148.43120326056538, 184.48671601520527, 205.1022441432936, 219.2443797670245, 281.2443797670245, 321.2943485560261, 326.2943485560261, 369.0143672826138, 394.0143672826138, 443.49163479002567, 467.84322611379747, 498.89157550631757, 541.3179823775105, 611.6102294606703, 650.9675667689792, 691.278855510472]

truck_4
route:[0, 36, 39, 42, 33, 27, 31, 28, 29, 38, 30, 40, 34, 43, 41, 37, 26, 35, 32, 24, 25, 0]
time_line:[0, 43.01162633521314, 64, 79.0, 151.64982043070833, 175.79195605443928, 192.79195605443928, 209.19508029187213, 224.58024509900665, 287.5802450990067, 353.93625631342815, 425.65335281026603, 491.5550522477608, 559.8645711962138, 580.3048777051243, 600.204372641736, 670.2376967209505, 741.9547932177884, 810.4782927713866, 871.7228046726624, 892.163111181573, 947.4400368722601]
capacity_line:[0, 40, 10, 10, 10, 20, 20, 10, 10, 30, 10, 30, 30, 20, 20, 10, 30, 20, 10, 10, 20, 0]
total_capacity: 370
travel_distance_line_of_route:[0, 43.01162633521314, 50.08269414707861, 55.08269414707861, 117.73251457778696, 131.8746502015179, 138.8746502015179, 145.27777443895076, 150.66293924608527, 203.66293924608527, 260.01895046050674, 321.7360469573446, 377.6377463948394, 435.94726534329243, 446.387571852203, 456.2870667888146, 516.3203908680291, 578.037487364867, 636.5609869184652, 687.805498819741, 698.2458053286516, 743.5227310193386]

truck_5
route:[0, 5, 12, 15, 16, 11, 19, 18, 23, 22, 9, 21, 6, 13, 4, 20, 3, 10, 0]
time_line:[0, 73, 163, 180.81024967590665, 195, 213.0, 268.34313619501853, 283.72830100215305, 299.72830100215305, 319.92634002933863, 365.9818527839785, 418.4082596551714, 501.78400496654797, 593, 650.4341649025257, 729.0563187597168, 811.8574176525219, 868.429941741302, 910.0527183429857]
capacity_line:[0, 20, 20, 20, 20, 40, 40, 20, 30, 40, 20, 10, 20, 10, 40, 10, 10, 30, 0]
total_capacity: 400
travel_distance_line_of_route:[0, 40.311288741492746, 82.07251477713496, 89.8827644530416, 91.8827644530416, 99.8827644530416, 145.22590064806016, 150.61106545519465, 156.61106545519465, 166.8091044823802, 202.8646172370201, 245.29102410821295, 318.6667694195895, 360.7262511092157, 408.1604160117414, 476.78256986893246, 549.5836687617376, 596.1561928505178, 627.7789694522015]

truck_6
route:[0, 2, 1, 0]
time_line:[0, 152, 613, 661.0788655293195]
capacity_line:[0, 30, 20, 0]
total_capacity: 50
travel_distance_line_of_route:[0, 30.805843601498726, 41.246150110409275, 79.32501563972882]
