# Supplementary material for: A novel optimization method for hazardous materials vehicle routing with temperature-based time windows
Source: PeerJ Comput Sci. 2024 Dec 13;10:e2586. doi: 10.7717/peerj-cs.2586 (PMC11784799; doi:10.7717/peerj-cs.2586)
Supplement: Supplemental Information 2 [file peerj-cs-10-2586-s002.zip › ALNS-model/Output/25/C101/best_solution/solution_log.txt]

objective1:3211.011667214268
objective2:0.0028865885489700333
trucks:3
run_time:5.241154193878174

truck_1
route:[0, 20, 24, 25, 23, 22, 21, 0]
time_line:[0, 10.0, 105.0, 197.0, 687, 780.0, 888, 988.1980390271856]
capacity_line:[0, 10, 10, 40, 10, 20, 20, 0]
total_capacity: 110
travel_distance_line_of_route:[0, 10.0, 15.0, 17.0, 21.242640687119284, 24.242640687119284, 26.242640687119287, 36.440679714304856]

truck_2
route:[0, 13, 17, 18, 19, 15, 16, 14, 12, 0]
time_line:[0, 30.805843601498726, 124.80584360149872, 217.80584360149874, 312.80584360149874, 407.80584360149874, 502.80584360149874, 594.8058436014987, 687.8058436014987, 815.8847091308182]
capacity_line:[0, 30, 20, 20, 10, 40, 40, 10, 20, 0]
total_capacity: 190
travel_distance_line_of_route:[0, 30.805843601498726, 34.80584360149872, 37.80584360149872, 42.80584360149872, 47.80584360149872, 52.80584360149872, 54.80584360149872, 57.80584360149872, 95.88470913081827]

truck_3
route:[0, 5, 3, 7, 8, 10, 11, 9, 6, 4, 2, 1, 0]
time_line:[0, 15.132745950421556, 106.13274595042157, 198.13274595042157, 290.9611730751677, 384.5667243506317, 477.5667243506317, 570.7290020108001, 662.9650699882999, 755.2011379657997, 848.8066892412637, 940.8066892412637, 1049.488230933533]
capacity_line:[0, 10, 10, 20, 20, 10, 10, 10, 20, 10, 30, 10, 0]
total_capacity: 160
travel_distance_line_of_route:[0, 15.132745950421556, 16.13274595042156, 18.13274595042156, 20.96117307516775, 24.566724350631738, 27.566724350631738, 30.729002010800116, 32.96506998829991, 35.2011379657997, 38.80668924126369, 40.80668924126369, 59.488230933533096]
