# Supplementary material for: A novel optimization method for hazardous materials vehicle routing with temperature-based time windows
Source: PeerJ Comput Sci. 2024 Dec 13;10:e2586. doi: 10.7717/peerj-cs.2586 (PMC11784799; doi:10.7717/peerj-cs.2586)
Supplement: Supplemental Information 2 [file peerj-cs-10-2586-s002.zip › ALNS-model/Output/25/C101/first_solution/solution_log.txt]

objective1:4219.582186465283
objective2:0.0051848973456998446
trucks:3
run_time:0

truck_1
route:[0, 20, 24, 25, 19, 11, 14, 23, 22, 21, 1, 0]
time_line:[0, 10.0, 105.0, 197.0, 316.732137494637, 429.55756191566365, 540.1730900437519, 687, 780.0, 888, 999.9317121994613, 1108.613253891731]
capacity_line:[0, 10, 10, 40, 10, 10, 10, 10, 20, 20, 10, 0]
total_capacity: 150
travel_distance_line_of_route:[0, 10.0, 15.0, 17.0, 46.732137494637016, 69.55756191566367, 90.17309004375197, 120.76720712530867, 123.76720712530867, 125.76720712530867, 147.69891932476997, 166.38046101703935]

truck_2
route:[0, 13, 17, 18, 15, 16, 9, 12, 4, 0]
time_line:[0, 30.805843601498726, 124.80584360149872, 217.80584360149874, 361, 456.0, 569.4307490277199, 679.2801822689992, 793.3218128293418, 901.4325831056166]
capacity_line:[0, 30, 20, 20, 40, 40, 10, 20, 10, 0]
total_capacity: 190
travel_distance_line_of_route:[0, 30.805843601498726, 34.80584360149872, 37.80584360149872, 44.8769114133642, 49.8769114133642, 73.30766044108415, 93.15709368236337, 117.19872424270598, 135.3094945189808]

truck_3
route:[0, 5, 3, 7, 8, 10, 6, 2, 0]
time_line:[0, 15.132745950421556, 106.13274595042157, 198.13274595042157, 290.9611730751677, 384.5667243506317, 540, 802, 912.6155281280883]
capacity_line:[0, 10, 10, 20, 20, 10, 20, 30, 0]
total_capacity: 120
travel_distance_line_of_route:[0, 15.132745950421556, 16.13274595042156, 18.132745950421555, 20.961173075167746, 24.566724350631734, 30.397676245477033, 35.496695759069816, 56.112223887158116]
