# Supplementary material for: A novel optimization method for hazardous materials vehicle routing with temperature-based time windows
Source: PeerJ Comput Sci. 2024 Dec 13;10:e2586. doi: 10.7717/peerj-cs.2586 (PMC11784799; doi:10.7717/peerj-cs.2586)
Supplement: Supplemental Information 2 [file peerj-cs-10-2586-s002.zip › ALNS-model/Output/25/C201/best_solution/solution_log.txt]

objective1:3954.0741506911345
objective2:0.003820961450235794
trucks:3
run_time:4.99954080581665

truck_1
route:[0, 20, 24, 6, 23, 18, 19, 15, 16, 12, 14, 0]
time_line:[0, 10.0, 116, 497, 1483, 1582.0553851381374, 1677.0553851381374, 2136, 2231.0, 2326.0, 2419.0, 2548.357337308309]
capacity_line:[0, 10, 10, 20, 10, 20, 10, 40, 40, 20, 10, 0]
total_capacity: 190
travel_distance_line_of_route:[0, 10.0, 15.0, 27.041594578792296, 51.124783736376884, 60.18016887451431, 65.1801688745143, 70.1801688745143, 75.1801688745143, 80.1801688745143, 83.1801688745143, 122.53750618282315]

truck_2
route:[0, 22, 25, 17, 13, 9, 11, 10, 8, 21, 0]
time_line:[0, 22, 2424, 2523.848857801796, 2617.848857801796, 2715.6591074777025, 2812.730175289568, 2905.730175289568, 3001.812937819866, 3097.4697920693584, 3199.131695859049]
capacity_line:[0, 20, 40, 20, 30, 10, 10, 10, 20, 20, 0]
total_capacity: 180
travel_distance_line_of_route:[0, 12.165525060596439, 27.397071272324258, 37.24592907412036, 41.245929074120355, 49.056178750027, 56.12724656189248, 59.12724656189248, 65.2100090921907, 70.86686334168313, 82.52876713137377]

truck_3
route:[0, 5, 2, 1, 7, 3, 4, 0]
time_line:[0, 25, 213, 311.6023252670426, 993, 1087.1231056256177, 1181, 1296.6124969497314]
capacity_line:[0, 10, 30, 10, 20, 10, 10, 0]
total_capacity: 90
travel_distance_line_of_route:[0, 15.132745950421556, 20.963697845266857, 29.566023112309487, 37.37627278821613, 41.49937841383379, 45.10492968929778, 70.71742663902918]
