# Supplementary material for: A novel optimization method for hazardous materials vehicle routing with temperature-based time windows
Source: PeerJ Comput Sci. 2024 Dec 13;10:e2586. doi: 10.7717/peerj-cs.2586 (PMC11784799; doi:10.7717/peerj-cs.2586)
Supplement: Supplemental Information 2 [file peerj-cs-10-2586-s002.zip › ALNS-model/Output/25/C201/first_solution/solution_log.txt]

objective1:6262.224664794669
objective2:0.004419046511396218
trucks:3
run_time:0

truck_1
route:[0, 20, 22, 24, 18, 23, 19, 16, 25, 17, 21, 0]
time_line:[0, 10.0, 102.82842712474618, 196.43397840021018, 1582, 1681.0553851381374, 1785.0910539857555, 1882.162121797621, 2424, 2523.848857801796, 2943, 3044.6619037896908]
capacity_line:[0, 10, 20, 10, 20, 10, 10, 40, 40, 20, 20, 0]
total_capacity: 200
travel_distance_line_of_route:[0, 10.0, 12.82842712474619, 16.43397840021018, 43.3598024358827, 52.41518757402012, 66.45085642163832, 73.5219242335038, 92.6268974080466, 102.4757552098427, 124.94796026408694, 136.60986405377753]

truck_2
route:[0, 5, 6, 7, 15, 12, 14, 9, 13, 10, 11, 8, 0]
time_line:[0, 25, 497, 993, 2136, 2233.0710678118653, 2326.0710678118653, 2521, 2618.8102496759066, 2724.6216379767484, 2817.6216379767484, 2916.6770231148857, 3018.3389269045765]
capacity_line:[0, 10, 20, 20, 40, 20, 10, 10, 30, 10, 10, 20, 0]
total_capacity: 200
travel_distance_line_of_route:[0, 15.132745950421556, 49.84585586584112, 100.32357372233697, 139.61733913111397, 146.68840694297944, 149.68840694297944, 165.84390136438296, 173.6541510402896, 189.46553934113152, 192.46553934113152, 201.52092447926893, 213.1828282689595]

truck_3
route:[0, 2, 1, 3, 4, 0]
time_line:[0, 213, 311.6023252670426, 1087, 1181, 1296.6124969497314]
capacity_line:[0, 30, 10, 10, 10, 0]
total_capacity: 60
travel_distance_line_of_route:[0, 20.615528128088304, 29.21785339513093, 40.87975718482153, 44.48530846028552, 70.09780541001692]
