# Supplementary material for: A novel optimization method for hazardous materials vehicle routing with temperature-based time windows
Source: PeerJ Comput Sci. 2024 Dec 13;10:e2586. doi: 10.7717/peerj-cs.2586 (PMC11784799; doi:10.7717/peerj-cs.2586)
Supplement: Supplemental Information 2 [file peerj-cs-10-2586-s002.zip › ALNS-model/Output/25/R101/best_solution/solution_log.txt]

objective1:5797.14425027744
objective2:0.011541474863487215
trucks:8
run_time:4.775207042694092

truck_1
route:[0, 2, 23, 22, 0]
time_line:[0, 50, 83.3238075793812, 104.50414746688014, 141.42997150255266]
capacity_line:[0, 7, 29, 18, 0]
total_capacity: 54
travel_distance_line_of_route:[0, 18.0, 41.3238075793812, 52.504147466880156, 79.42997150255266]

truck_2
route:[0, 11, 19, 8, 0]
time_line:[0, 62, 79.07106781186548, 106.79111295853482, 143.0399224553482]
capacity_line:[0, 12, 17, 9, 0]
total_capacity: 38
travel_distance_line_of_route:[0, 33.54101966249684, 40.61208747436232, 58.33213262103167, 84.58094211784504]

truck_3
route:[0, 18, 6, 13, 0]
time_line:[0, 82, 103.18033988749895, 154, 175.18033988749895]
capacity_line:[0, 12, 3, 23, 0]
total_capacity: 38
travel_distance_line_of_route:[0, 15.811388300841896, 26.991728188340844, 34.06279600020632, 45.243135887705265]

truck_4
route:[0, 7, 10, 20, 1, 0]
time_line:[0, 76, 114, 139.81138830084188, 166.30381080331253, 191.53535701504035]
capacity_line:[0, 5, 16, 9, 10, 0]
total_capacity: 40
travel_distance_line_of_route:[0, 21.213203435596427, 35.35533905932738, 51.166727360169276, 67.65914986263992, 82.89069607436772]

truck_5
route:[0, 14, 15, 0]
time_line:[0, 32.01562118716424, 61, 101.4138126514911]
capacity_line:[0, 20, 8, 0]
total_capacity: 28
travel_distance_line_of_route:[0, 32.01562118716424, 47.82700948800614, 78.24082213949724]

truck_6
route:[0, 21, 4, 25, 0]
time_line:[0, 62, 144, 167, 210.54101966249684]
capacity_line:[0, 11, 19, 6, 0]
total_capacity: 36
travel_distance_line_of_route:[0, 18.027756377319946, 28.027756377319946, 38.027756377319946, 71.56877603981678]

truck_7
route:[0, 5, 16, 17, 0]
time_line:[0, 34, 70, 152, 192.4138126514911]
capacity_line:[0, 26, 19, 2, 0]
total_capacity: 47
travel_distance_line_of_route:[0, 20.615528128088304, 31.795868015587253, 42.976207903086205, 73.39002055457729]

truck_8
route:[0, 12, 9, 3, 24, 0]
time_line:[0, 63, 98.49509756796392, 123.49509756796392, 148, 188.0]
capacity_line:[0, 19, 16, 13, 3, 0]
total_capacity: 51
travel_distance_line_of_route:[0, 15.0, 40.495097567963924, 55.495097567963924, 69.63723319169488, 99.63723319169489]
