# Supplementary material for: A novel optimization method for hazardous materials vehicle routing with temperature-based time windows
Source: PeerJ Comput Sci. 2024 Dec 13;10:e2586. doi: 10.7717/peerj-cs.2586 (PMC11784799; doi:10.7717/peerj-cs.2586)
Supplement: Supplemental Information 2 [file peerj-cs-10-2586-s002.zip › ALNS-model/Output/25/R101/first_solution/solution_log.txt]

objective1:6278.347879579332
objective2:0.013595281284017583
trucks:8
run_time:0

truck_1
route:[0, 2, 23, 22, 24, 25, 0]
time_line:[0, 50, 83.3238075793812, 104.50414746688014, 148, 173.0, 216.54101966249684]
capacity_line:[0, 7, 29, 18, 3, 6, 0]
total_capacity: 63
travel_distance_line_of_route:[0, 18.0, 41.3238075793812, 52.50414746688015, 84.51976865404438, 99.51976865404438, 133.06078831654122]

truck_2
route:[0, 21, 20, 10, 1, 0]
time_line:[0, 62, 117.0, 142.81138830084188, 168.36773748694594, 193.59928369867376]
capacity_line:[0, 11, 9, 16, 10, 0]
total_capacity: 46
travel_distance_line_of_route:[0, 18.027756377319946, 63.027756377319946, 78.83914467816184, 94.39549386426589, 109.6270400759937]

truck_3
route:[0, 19, 18, 17, 0]
time_line:[0, 71, 101.6155281280883, 152, 192.4138126514911]
capacity_line:[0, 17, 12, 2, 0]
total_capacity: 31
travel_distance_line_of_route:[0, 32.01562118716424, 52.63114931525254, 70.65890569257249, 101.07271834406359]

truck_4
route:[0, 14, 16, 8, 0]
time_line:[0, 32.01562118716424, 70, 103.0, 139.24880949681338]
capacity_line:[0, 20, 19, 9, 0]
total_capacity: 48
travel_distance_line_of_route:[0, 32.01562118716424, 43.19596107466319, 66.19596107466319, 92.44477057147657]

truck_5
route:[0, 15, 6, 13, 0]
time_line:[0, 61, 96.49509756796392, 154, 175.18033988749895]
capacity_line:[0, 8, 3, 23, 0]
total_capacity: 34
travel_distance_line_of_route:[0, 30.4138126514911, 55.908910219455024, 62.9799780313205, 74.16031791881944]

truck_6
route:[0, 12, 9, 3, 0]
time_line:[0, 63, 98.49509756796392, 123.49509756796392, 155.85577734296183]
capacity_line:[0, 19, 16, 13, 0]
total_capacity: 48
travel_distance_line_of_route:[0, 15.0, 40.495097567963924, 55.495097567963924, 77.85577734296183]

truck_7
route:[0, 11, 7, 0]
time_line:[0, 62, 87.0, 118.21320343559643]
capacity_line:[0, 12, 5, 0]
total_capacity: 17
travel_distance_line_of_route:[0, 33.54101966249684, 48.54101966249684, 69.75422309809326]

truck_8
route:[0, 5, 4, 0]
time_line:[0, 34, 144, 179.0]
capacity_line:[0, 26, 19, 0]
total_capacity: 45
travel_distance_line_of_route:[0, 20.615528128088304, 61.846584384264915, 86.8465843842649]
