# Supplementary material for: A novel optimization method for hazardous materials vehicle routing with temperature-based time windows
Source: PeerJ Comput Sci. 2024 Dec 13;10:e2586. doi: 10.7717/peerj-cs.2586 (PMC11784799; doi:10.7717/peerj-cs.2586)
Supplement: Supplemental Information 2 [file peerj-cs-10-2586-s002.zip › ALNS-model/Output/25/R201/best_solution/solution_log.txt]

objective1:4735.153954647917
objective2:0.009251993176771911
trucks:2
run_time:8.126251459121704

truck_1
route:[0, 21, 2, 15, 23, 22, 12, 3, 9, 20, 10, 1, 17, 0]
time_line:[0, 214, 234.44030650891054, 257.44030650891057, 292.44030650891057, 366, 401.4950975679639, 470, 495.0, 516.180339887499, 541.991728188341, 636, 686.7062648740953, 727.1200775255863]
capacity_line:[0, 11, 7, 8, 29, 18, 19, 13, 16, 9, 16, 10, 2, 0]
total_capacity: 158
travel_distance_line_of_route:[0, 18.027756377319946, 28.4680628862305, 41.46806288623049, 66.46806288623048, 77.64840277372943, 103.14350034169335, 114.3238402291923, 129.32384022919234, 140.5041801166913, 156.3155684175332, 171.8719176036373, 212.57818247773253, 242.99199512922365]

truck_2
route:[0, 5, 16, 14, 7, 11, 19, 8, 18, 6, 13, 4, 25, 24, 0]
time_line:[0, 34, 221, 242.18033988749895, 292.4916286289917, 317.4916286289917, 334.56269644085717, 365, 385.44030650891057, 406.62064639640954, 621, 656.495097567964, 747, 772.0, 812.0]
capacity_line:[0, 26, 19, 20, 5, 12, 17, 9, 12, 3, 23, 19, 6, 3, 0]
total_capacity: 174
travel_distance_line_of_route:[0, 20.615528128088304, 31.795868015587253, 42.9762079030862, 83.28749664457894, 98.28749664457895, 105.35856445644443, 123.07860960311378, 133.51891611202433, 144.69925599952325, 151.77032381138872, 177.26542137935263, 187.26542137935263, 202.26542137935263, 232.26542137935266]
