# Supplementary material for: A novel optimization method for hazardous materials vehicle routing with temperature-based time windows
Source: PeerJ Comput Sci. 2024 Dec 13;10:e2586. doi: 10.7717/peerj-cs.2586 (PMC11784799; doi:10.7717/peerj-cs.2586)
Supplement: Supplemental Information 2 [file peerj-cs-10-2586-s002.zip › ALNS-model/Output/25/R201/first_solution/solution_log.txt]

objective1:8848.348896976206
objective2:0.013943342938434241
trucks:2
run_time:0

truck_1
route:[0, 14, 5, 21, 23, 15, 12, 18, 19, 16, 22, 9, 24, 4, 3, 20, 13, 17, 25, 0]
time_line:[0, 32.01562118716424, 62.01562118716424, 214, 242.02775637731995, 277.02775637732, 323.08326913195987, 363.497081783451, 394.1126099115393, 444.4238986530321, 490.8244480994347, 551.8146432353625, 632, 660.02775637732, 695.02775637732, 727.3884361523179, 780.1084548789056, 815.6035524468696, 886.4311777498517, 929.9721974123486]
capacity_line:[0, 20, 26, 11, 29, 8, 19, 12, 17, 19, 18, 16, 3, 19, 13, 9, 23, 2, 6, 0]
total_capacity: 270
travel_distance_line_of_route:[0, 32.01562118716424, 52.01562118716424, 83.63839778884804, 101.66615416616798, 126.66615416616798, 162.72166692080788, 193.13547957229895, 213.75100770038728, 254.06229644188, 290.46284588828263, 341.4530410242105, 368.37886505988297, 386.40662143720294, 411.40662143720294, 433.76730121220083, 476.4873199387884, 501.98241750675226, 562.8100428097346, 596.3510624722314]

truck_2
route:[0, 2, 7, 11, 8, 6, 10, 1, 0]
time_line:[0, 143, 291, 316.0, 365, 394.8494332412792, 522, 636, 661.2315462117278]
capacity_line:[0, 7, 5, 12, 9, 3, 16, 10, 0]
total_capacity: 62
travel_distance_line_of_route:[0, 18.0, 54.24913792078372, 69.24913792078371, 93.41522986797287, 113.26466310925207, 143.6784757607432, 159.23482494684725, 174.46637115857501]
