# Supplementary material for: A novel optimization method for hazardous materials vehicle routing with temperature-based time windows
Source: PeerJ Comput Sci. 2024 Dec 13;10:e2586. doi: 10.7717/peerj-cs.2586 (PMC11784799; doi:10.7717/peerj-cs.2586)
Supplement: Supplemental Information 2 [file peerj-cs-10-2586-s002.zip › ALNS-model/Output/25/RC101/best_solution/solution_log.txt]

objective1:4685.03342139785
objective2:0.004448100946053959
trucks:3
run_time:5.204890489578247

truck_1
route:[0, 19, 18, 21, 23, 22, 20, 24, 25, 0]
time_line:[0, 57, 72.3851648071345, 86.3851648071345, 98.3851648071345, 118.58320383432007, 130.58320383432007, 144.58320383432007, 165.0235103432306, 220.3004360339177]
capacity_line:[0, 40, 20, 10, 30, 40, 10, 10, 20, 0]
total_capacity: 180
travel_distance_line_of_route:[0, 40.049968789001575, 45.435133596136076, 49.435133596136076, 51.435133596136076, 61.63317262332164, 63.63317262332164, 67.63317262332166, 78.07347913223217, 123.35040482291924]

truck_2
route:[0, 12, 14, 16, 15, 11, 10, 9, 13, 17, 0]
time_line:[0, 49, 62.0, 79.07106781186548, 91.07106781186548, 107.07106781186548, 119.07106781186548, 134.07106781186548, 149.07106781186548, 170.25140769936442, 220.56269644085717]
capacity_line:[0, 20, 10, 20, 20, 40, 30, 20, 10, 20, 0]
total_capacity: 190
travel_distance_line_of_route:[0, 32.38826948140329, 35.38826948140329, 42.45933729326877, 44.45933729326877, 50.45933729326877, 52.45933729326877, 57.459337293268774, 62.459337293268774, 73.63967718076772, 113.95096592226048]

truck_3
route:[0, 2, 5, 8, 7, 6, 4, 3, 1, 0]
time_line:[0, 35, 55.19803902718557, 76, 91.0, 104.0, 126, 141.38516480713452, 154.38516480713452, 202.46403033645407]
capacity_line:[0, 30, 20, 10, 20, 20, 40, 10, 20, 0]
total_capacity: 170
travel_distance_line_of_route:[0, 30.805843601498726, 41.003882628684295, 48.07495044054977, 53.07495044054977, 56.07495044054977, 61.46011524768427, 66.84528005481877, 69.84528005481877, 107.92414558413832]
