# Supplementary material for: A novel optimization method for hazardous materials vehicle routing with temperature-based time windows
Source: PeerJ Comput Sci. 2024 Dec 13;10:e2586. doi: 10.7717/peerj-cs.2586 (PMC11784799; doi:10.7717/peerj-cs.2586)
Supplement: Supplemental Information 2 [file peerj-cs-10-2586-s002.zip › ALNS-model/Output/25/RC101/first_solution/solution_log.txt]

objective1:5042.611291856108
objective2:0.00452211835143994
trucks:3
run_time:0

truck_1
route:[0, 19, 22, 23, 21, 18, 24, 25, 20, 0]
time_line:[0, 57, 77, 97.19803902718557, 109.19803902718557, 123.19803902718557, 144.85994281687618, 165.30024932578672, 187.50680494152041, 232.56390122743662]
capacity_line:[0, 40, 40, 30, 10, 20, 10, 20, 10, 0]
total_capacity: 180
travel_distance_line_of_route:[0, 40.049968789001575, 45.435133596136076, 55.63317262332165, 57.63317262332165, 61.63317262332165, 73.29507641301225, 83.73538292192282, 95.94193853765651, 130.9990348235727]

truck_2
route:[0, 14, 12, 15, 16, 11, 9, 13, 17, 10, 0]
time_line:[0, 35.35533905932738, 49, 66.81024967590665, 78.81024967590665, 96.81024967590665, 112.19541448304115, 127.19541448304115, 148.3757543705401, 169.55609425803905, 211.17887085972285]
capacity_line:[0, 10, 20, 20, 20, 40, 20, 10, 20, 30, 0]
total_capacity: 190
travel_distance_line_of_route:[0, 35.35533905932738, 38.35533905932738, 46.16558873523403, 48.16558873523403, 56.16558873523403, 61.55075354236853, 66.55075354236854, 77.73109342986747, 88.91143331736642, 120.53420991905021]

truck_3
route:[0, 5, 2, 6, 7, 8, 4, 3, 1, 0]
time_line:[0, 41, 61.19803902718557, 80, 93.0, 108.0, 126, 141.38516480713452, 154.38516480713452, 202.46403033645407]
capacity_line:[0, 20, 30, 20, 20, 10, 40, 10, 20, 0]
total_capacity: 170
travel_distance_line_of_route:[0, 40.311288741492746, 50.50932776867832, 54.50932776867832, 57.50932776867832, 62.50932776867832, 67.50932776867832, 72.89449257581282, 75.89449257581282, 113.97335810513235]
