# Supplementary material for: A novel optimization method for hazardous materials vehicle routing with temperature-based time windows
Source: PeerJ Comput Sci. 2024 Dec 13;10:e2586. doi: 10.7717/peerj-cs.2586 (PMC11784799; doi:10.7717/peerj-cs.2586)
Supplement: Supplemental Information 2 [file peerj-cs-10-2586-s002.zip › ALNS-model/Output/25/RC201/best_solution/solution_log.txt]

objective1:5612.172821765396
objective2:0.006695505090003599
trucks:2
run_time:3.351930618286133

truck_1
route:[0, 14, 12, 11, 15, 16, 9, 22, 19, 18, 23, 21, 25, 20, 24, 0]
time_line:[0, 35.35533905932738, 163, 195, 211.0, 223.0, 311, 357.0555127546399, 372.4406775617744, 387.8258423689089, 403.8258423689089, 415.8258423689089, 724, 746.2065556157337, 760.2065556157337, 805.26365190165]
capacity_line:[0, 10, 20, 40, 20, 20, 20, 40, 40, 20, 30, 10, 20, 10, 10, 0]
total_capacity: 310
travel_distance_line_of_route:[0, 35.35533905932738, 38.35533905932738, 43.35533905932738, 49.35533905932738, 51.35533905932738, 62.53567894682632, 98.59119170146622, 103.97635650860073, 109.36152131573525, 115.36152131573525, 117.36152131573525, 122.36152131573525, 134.56807693146894, 138.56807693146894, 173.62517321738517]

truck_2
route:[0, 2, 5, 8, 7, 6, 4, 3, 1, 10, 13, 17, 0]
time_line:[0, 152, 172.19803902718556, 307, 322.0, 335.0, 584, 599.3851648071345, 613, 670.4341649025257, 687.5052327143912, 708.6855726018902, 758.9968613433829]
capacity_line:[0, 30, 20, 10, 20, 20, 40, 10, 20, 30, 10, 20, 0]
total_capacity: 230
travel_distance_line_of_route:[0, 30.805843601498726, 41.003882628684295, 48.07495044054977, 53.07495044054977, 56.07495044054977, 61.46011524768427, 66.84528005481877, 69.84528005481877, 117.27944495734447, 124.35051276920994, 135.53085265670887, 175.84214139820165]
