# Supplementary material for: A novel optimization method for hazardous materials vehicle routing with temperature-based time windows
Source: PeerJ Comput Sci. 2024 Dec 13;10:e2586. doi: 10.7717/peerj-cs.2586 (PMC11784799; doi:10.7717/peerj-cs.2586)
Supplement: Supplemental Information 2 [file peerj-cs-10-2586-s002.zip › ALNS-model/Output/25/RC201/first_solution/solution_log.txt]

objective1:15327.42247967031
objective2:0.012052079162466957
trucks:2
run_time:0

truck_1
route:[0, 14, 5, 15, 11, 7, 22, 23, 19, 21, 12, 16, 9, 18, 17, 24, 25, 20, 10, 13, 1, 0]
time_line:[0, 35.35533905932738, 88.07535778591503, 174, 195, 240.6931365951495, 315.6931365951495, 335.8911756223351, 352.29429985976793, 367.67946466690245, 428.90445856636524, 448.33843969842184, 469.5187795859208, 524.8619157809394, 643, 701.4148737476409, 724, 746.2065556157337, 796.8144366242276, 813.885504436093, 877.737152507438, 925.8160180367576]
capacity_line:[0, 10, 20, 20, 40, 20, 40, 30, 40, 10, 20, 20, 20, 20, 20, 10, 20, 10, 30, 10, 20, 0]
total_capacity: 430
travel_distance_line_of_route:[0, 35.35533905932738, 78.07535778591503, 126.54184105012557, 132.54184105012558, 168.23497764527508, 233.23497764527508, 243.4330166724606, 249.83614090989346, 255.22130571702797, 306.44629961649076, 315.88028074854736, 327.0606206360463, 372.40375683106487, 431.86803182033896, 480.28290556797975, 490.7232120768903, 502.929767692624, 543.537648701118, 550.6087165129834, 604.4603645843284, 642.539230113648]

truck_2
route:[0, 2, 6, 3, 8, 4, 0]
time_line:[0, 152, 328, 351, 369.6023252670426, 584, 630.05551275464]
capacity_line:[0, 30, 20, 10, 10, 40, 0]
total_capacity: 110
travel_distance_line_of_route:[0, 30.805843601498726, 34.80584360149872, 45.57617321576773, 54.178498482810355, 59.178498482810355, 95.23401123745025]
