# Supplementary material for: A novel optimization method for hazardous materials vehicle routing with temperature-based time windows
Source: PeerJ Comput Sci. 2024 Dec 13;10:e2586. doi: 10.7717/peerj-cs.2586 (PMC11784799; doi:10.7717/peerj-cs.2586)
Supplement: Supplemental Information 2 [file peerj-cs-10-2586-s002.zip › ALNS-model/Output/50/C101/first_solution/solution_log.txt]

objective1:5927.124386565715
objective2:0.005319328282056578
trucks:5
run_time:0

truck_1
route:[0, 43, 42, 41, 40, 44, 46, 45, 48, 50, 49, 47, 0]
time_line:[0, 16.55294535724685, 109.55294535724684, 201.55294535724684, 293.5529453572468, 386.5529453572468, 479.381372481993, 571.381372481993, 663.381372481993, 815, 1001, 1093.0, 1201.02775637732]
capacity_line:[0, 10, 20, 10, 10, 10, 30, 10, 10, 10, 10, 10, 0]
total_capacity: 140
travel_distance_line_of_route:[0, 16.55294535724685, 19.55294535724685, 21.55294535724685, 23.55294535724685, 26.552945357246855, 29.381372481993047, 31.381372481993047, 33.38137248199305, 36.20979960673924, 39.81535088220322, 41.81535088220322, 59.843107259523165]

truck_2
route:[0, 32, 33, 31, 35, 37, 38, 39, 36, 34, 0]
time_line:[0, 31.622776601683793, 123.6227766016838, 219.0079414088183, 314.0079414088183, 409.8388933036636, 501.8388933036636, 596.8388933036636, 691.8388933036636, 784.8388933036636, 907.2271627850669]
capacity_line:[0, 30, 40, 20, 10, 20, 30, 20, 10, 20, 0]
total_capacity: 200
travel_distance_line_of_route:[0, 31.622776601683793, 33.622776601683796, 39.0079414088183, 44.0079414088183, 49.838893303663596, 51.838893303663596, 56.838893303663596, 61.838893303663596, 64.8388933036636, 97.22716278506687]

truck_3
route:[0, 20, 24, 25, 27, 29, 30, 28, 26, 23, 22, 21, 0]
time_line:[0, 10.0, 105.0, 197.0, 289.0, 382.605551275464, 477.605551275464, 570.605551275464, 662.605551275464, 755.605551275464, 848.605551275464, 940.605551275464, 1040.8035903026496]
capacity_line:[0, 10, 10, 40, 10, 10, 10, 20, 10, 10, 20, 20, 0]
total_capacity: 170
travel_distance_line_of_route:[0, 10.0, 15.0, 17.0, 19.0, 22.605551275463988, 27.605551275463988, 30.605551275463988, 32.60555127546399, 35.60555127546399, 38.60555127546399, 40.60555127546399, 50.80359030264955]

truck_4
route:[0, 13, 17, 18, 19, 15, 16, 14, 12, 0]
time_line:[0, 30.805843601498726, 124.80584360149872, 217.80584360149874, 312.80584360149874, 407.80584360149874, 502.80584360149874, 594.8058436014987, 687.8058436014987, 815.8847091308182]
capacity_line:[0, 30, 20, 20, 10, 40, 40, 10, 20, 0]
total_capacity: 190
travel_distance_line_of_route:[0, 30.805843601498726, 34.80584360149872, 37.80584360149872, 42.80584360149872, 47.80584360149872, 52.80584360149872, 54.80584360149872, 57.80584360149872, 95.88470913081827]

truck_5
route:[0, 5, 3, 7, 8, 10, 11, 9, 6, 4, 2, 1, 0]
time_line:[0, 15.132745950421556, 106.13274595042157, 198.13274595042157, 290.9611730751677, 384.5667243506317, 477.5667243506317, 570.7290020108001, 662.9650699882999, 755.2011379657997, 848.8066892412637, 940.8066892412637, 1049.488230933533]
capacity_line:[0, 10, 10, 20, 20, 10, 10, 10, 20, 10, 30, 10, 0]
total_capacity: 160
travel_distance_line_of_route:[0, 15.132745950421556, 16.13274595042156, 18.132745950421555, 20.961173075167746, 24.566724350631734, 27.566724350631734, 30.729002010800112, 32.9650699882999, 35.20113796579969, 38.806689241263676, 40.806689241263676, 59.4882309335331]
