# Supplementary material for: A novel optimization method for hazardous materials vehicle routing with temperature-based time windows
Source: PeerJ Comput Sci. 2024 Dec 13;10:e2586. doi: 10.7717/peerj-cs.2586 (PMC11784799; doi:10.7717/peerj-cs.2586)
Supplement: Supplemental Information 2 [file peerj-cs-10-2586-s002.zip › ALNS-model/Output/50/C201/best_solution/solution_log.txt]

objective1:7879.640880433482
objective2:0.00807586604132036
trucks:3
run_time:62.594841718673706

truck_1
route:[0, 5, 2, 1, 7, 3, 4, 12, 14, 16, 15, 17, 13, 25, 9, 11, 10, 0]
time_line:[0, 25, 213, 311.6023252670426, 993, 1087.1231056256177, 1181, 2039, 2132.0, 2224.0, 2319.0, 2414.3851648071345, 2508.3851648071345, 2607.3851648071345, 2704.5962673580625, 2801.667335169928, 2894.667335169928, 3001.430389784168]
capacity_line:[0, 10, 30, 10, 20, 10, 10, 20, 10, 40, 40, 20, 30, 40, 10, 10, 10, 0]
total_capacity: 320
travel_distance_line_of_route:[0, 15.132745950421556, 20.963697845266857, 29.566023112309487, 37.37627278821614, 41.49937841383381, 45.104929689297805, 84.92954519277757, 87.92954519277757, 89.92954519277757, 94.92954519277757, 100.31470999991205, 104.31470999991205, 113.31470999991205, 120.52581255084003, 127.5968803627055, 130.59688036270552, 147.35993497694568]

truck_2
route:[0, 20, 22, 24, 27, 30, 29, 6, 32, 33, 31, 35, 37, 38, 39, 36, 34, 28, 26, 23, 18, 19, 0]
time_line:[0, 10.0, 102.82842712474618, 196.43397840021018, 289.26240552495636, 383.5050462120756, 478.5050462120756, 577.4493181220748, 673.7738734424116, 765.7738734424116, 861.1590382495461, 956.1590382495461, 1051.9899901443914, 1143.9899901443914, 1238.9899901443914, 1333.9899901443914, 1426.9899901443914, 1527.7603197586604, 1625.822577506959, 1723.033680057887, 1822.0890651960244, 1917.0890651960244, 2046.1403135755577]
capacity_line:[0, 10, 20, 10, 10, 10, 10, 20, 30, 40, 20, 10, 20, 30, 20, 10, 20, 20, 10, 10, 20, 10, 0]
total_capacity: 360
travel_distance_line_of_route:[0, 10.0, 12.82842712474619, 16.43397840021018, 19.262405524956367, 23.50504621207565, 28.50504621207565, 37.449318122074814, 43.77387344241158, 45.77387344241158, 51.15903824954608, 56.15903824954608, 61.98999014439138, 63.98999014439138, 68.98999014439137, 73.98999014439137, 76.98999014439137, 87.76031975866037, 95.82257750695892, 103.0336800578869, 112.08906519602432, 117.08906519602432, 156.14031357555766]

truck_3
route:[0, 49, 40, 44, 46, 45, 50, 47, 42, 41, 43, 48, 21, 8, 0]
time_line:[0, 967, 1659, 1753.4721359549997, 1849, 2025, 2212, 2400, 2586, 2678.0, 2771.6055512754638, 2867.436503170309, 2974.524510660944, 3070.1813649104365, 3171.8432687001273]
capacity_line:[0, 10, 10, 10, 30, 10, 10, 10, 20, 10, 10, 10, 20, 20, 0]
total_capacity: 180
travel_distance_line_of_route:[0, 31.04834939252005, 43.21387445311649, 47.68601040811607, 53.07117521525057, 59.47429945268342, 63.946435407683, 68.94643540768303, 73.18907609480232, 75.1890760948023, 78.7946273702663, 84.6255792651116, 101.71358675574665, 107.37044100523904, 119.03234479492967]
