# Supplementary material for: A novel optimization method for hazardous materials vehicle routing with temperature-based time windows
Source: PeerJ Comput Sci. 2024 Dec 13;10:e2586. doi: 10.7717/peerj-cs.2586 (PMC11784799; doi:10.7717/peerj-cs.2586)
Supplement: Supplemental Information 2 [file peerj-cs-10-2586-s002.zip › ALNS-model/Output/50/C201/first_solution/solution_log.txt]

objective1:24477.686893902533
objective2:0.013490868322859381
trucks:2
run_time:0

truck_1
route:[0, 20, 24, 27, 2, 1, 33, 49, 39, 37, 38, 28, 36, 44, 40, 46, 18, 45, 50, 25, 43, 42, 47, 48, 41, 21, 0]
time_line:[0, 10.0, 116, 209, 327.4253408071038, 426.0276660741464, 685, 967, 1111.1202365109393, 1206.5054013180738, 1298.5054013180738, 1404.0295760143338, 1504.0794516354547, 1753, 1847.4721359549997, 1944.7522458442802, 2088.2405623255454, 2225.674727228071, 2320.1468631830703, 2444.381348720318, 2567.2751171271148, 2660.2751171271148, 2754.517757814234, 2852.3280074901404, 2950.390265238439, 3064.905566582702, 3166.5674703723926]
capacity_line:[0, 10, 10, 10, 30, 10, 40, 10, 20, 20, 30, 20, 10, 10, 10, 30, 20, 10, 10, 40, 10, 20, 10, 10, 10, 20, 0]
total_capacity: 430
travel_distance_line_of_route:[0, 10.0, 15.0, 17.82842712474619, 46.25376793184998, 54.85609319889261, 111.07886438637499, 155.80022393637077, 209.92046044731, 215.30562525444452, 217.30562525444452, 232.8297999507045, 242.87967557182543, 279.6764145577737, 284.1485505127732, 291.42866040205377, 344.9169768833191, 392.3511417858448, 396.82327774084433, 431.05776327809167, 463.9515316848887, 466.9515316848887, 471.19417237200804, 479.0044220479147, 487.0666797962133, 511.5819811404758, 523.2438849301664]

truck_2
route:[0, 5, 22, 30, 29, 6, 32, 31, 35, 7, 34, 3, 4, 26, 19, 23, 12, 14, 15, 16, 13, 17, 10, 9, 11, 8, 0]
time_line:[0, 25, 134.1049731745428, 303, 398.0, 497, 593.3245553203367, 781, 876.0, 1029.5137780328016, 1266, 1415.0931468107767, 1508.6986980862407, 1650.852317327862, 1760.16552524369, 1864.201194091308, 2039, 2132.0, 2227.3851648071345, 2322.3851648071345, 2422.58320383432, 2516.58320383432, 2711, 2809.0622577482986, 2906.133325560164, 3005.1887106983013, 3106.850614487992]
capacity_line:[0, 10, 20, 10, 10, 20, 30, 20, 10, 20, 20, 10, 10, 10, 10, 10, 20, 10, 40, 40, 30, 20, 10, 10, 10, 20, 0]
total_capacity: 430
travel_distance_line_of_route:[0, 15.132745950421556, 34.23771912496436, 42.78172287028189, 47.78172287028189, 56.72599478028105, 63.0505501006178, 68.0505501006178, 73.0505501006178, 136.56432813341945, 192.4660275709142, 251.55917438169084, 255.1647256571548, 307.31834489877605, 326.631552814604, 340.6672216622222, 362.62172006232237, 365.62172006232237, 371.0068848694569, 376.0068848694569, 386.20492389664247, 390.20492389664247, 409.4403079583138, 417.5025657066123, 424.57363351847783, 433.6290186566152, 445.29092244630584]
