# Supplementary material for: A novel optimization method for hazardous materials vehicle routing with temperature-based time windows
Source: PeerJ Comput Sci. 2024 Dec 13;10:e2586. doi: 10.7717/peerj-cs.2586 (PMC11784799; doi:10.7717/peerj-cs.2586)
Supplement: Supplemental Information 2 [file peerj-cs-10-2586-s002.zip › ALNS-model/Output/50/R101/best_solution/solution_log.txt]

objective1:10117.509813832174
objective2:0.019255559720614997
trucks:13
run_time:29.763182878494263

truck_1
route:[0, 11, 19, 49, 46, 0]
time_line:[0, 62, 79.07106781186548, 101.11266239065777, 131.5087404450289, 176.9770361469653]
capacity_line:[0, 12, 17, 30, 1, 0]
total_capacity: 60
travel_distance_line_of_route:[0, 33.54101966249684, 40.61208747436232, 52.65368205315462, 73.04976010752574, 108.51805580946214]

truck_2
route:[0, 39, 23, 22, 41, 0]
time_line:[0, 44, 63, 92, 106.24264068711929, 145.1043800664429]
capacity_line:[0, 31, 29, 18, 5, 0]
total_capacity: 83
travel_distance_line_of_route:[0, 33.97057550292606, 42.57290076996868, 53.75324065746763, 57.99588134458691, 86.85762072391054]

truck_3
route:[0, 27, 30, 9, 34, 35, 0]
time_line:[0, 37, 67.6155281280883, 92.6155281280883, 113.79586801558725, 133.99390704277283, 185.03047610013923]
capacity_line:[0, 16, 21, 16, 14, 8, 0]
total_capacity: 75
travel_distance_line_of_route:[0, 5.0, 25.615528128088304, 40.6155281280883, 51.795868015587246, 61.99390704277282, 103.0304761001392]

truck_4
route:[0, 33, 29, 24, 0]
time_line:[0, 37, 63, 148, 188.0]
capacity_line:[0, 11, 9, 3, 0]
total_capacity: 23
travel_distance_line_of_route:[0, 24.758836806279895, 39.6249055535984, 46.69597336546388, 76.69597336546389]

truck_5
route:[0, 5, 16, 6, 0]
time_line:[0, 34, 70, 98.02775637731995, 119.20809626481889]
capacity_line:[0, 26, 19, 3, 0]
total_capacity: 48
travel_distance_line_of_route:[0, 20.615528128088304, 31.795868015587253, 49.8236243929072, 61.00396428040615]

truck_6
route:[0, 28, 12, 3, 50, 1, 0]
time_line:[0, 39, 63, 106, 124.24621125123532, 156, 181.23154621172782]
capacity_line:[0, 16, 19, 13, 13, 10, 0]
total_capacity: 71
travel_distance_line_of_route:[0, 6.324555320336759, 15.544099777629647, 26.724439665128596, 34.970650916363915, 41.29520623670068, 56.52675244842848]

truck_7
route:[0, 36, 47, 7, 18, 0]
time_line:[0, 41.400483088968905, 58.61158563989688, 82.02799350489562, 102.02799350489562, 127.83938180573752]
capacity_line:[0, 5, 27, 5, 12, 0]
total_capacity: 49
travel_distance_line_of_route:[0, 41.400483088968905, 48.61158563989688, 62.02799350489562, 72.02799350489562, 87.83938180573752]

truck_8
route:[0, 14, 44, 38, 17, 0]
time_line:[0, 32.01562118716424, 64, 84.81665382639197, 152, 192.4138126514911]
capacity_line:[0, 20, 18, 16, 2, 0]
total_capacity: 56
travel_distance_line_of_route:[0, 32.01562118716424, 37.672475436656626, 48.48912926304859, 73.4891292630486, 103.9029419145397]

truck_9
route:[0, 42, 15, 43, 37, 0]
time_line:[0, 31, 61, 122, 149.26267650163206, 180.47587993722848]
capacity_line:[0, 5, 8, 7, 8, 0]
total_capacity: 28
travel_distance_line_of_route:[0, 25.495097567963924, 34.71464202525681, 41.994751914537325, 59.25742841616939, 80.47063185176583]

truck_10
route:[0, 45, 8, 48, 0]
time_line:[0, 32, 90, 160, 197.8028775489157]
capacity_line:[0, 16, 9, 36, 0]
total_capacity: 61
travel_distance_line_of_route:[0, 29.154759474226502, 35.55788371165935, 45.044716692164485, 72.84759424108017]

truck_11
route:[0, 31, 10, 32, 20, 0]
time_line:[0, 50, 114, 134.295630140987, 155.065959755256, 196.68873635693978]
capacity_line:[0, 27, 16, 23, 9, 0]
total_capacity: 75
travel_distance_line_of_route:[0, 17.46424919657298, 25.526506944871528, 35.82213708585853, 46.59246670012754, 78.21524330181138]

truck_12
route:[0, 2, 21, 4, 25, 0]
time_line:[0, 50, 70.44030650891055, 144, 167, 210.54101966249684]
capacity_line:[0, 7, 11, 19, 6, 0]
total_capacity: 43
travel_distance_line_of_route:[0, 18.0, 28.440306508910552, 38.44030650891055, 48.44030650891055, 81.9813261714074]

truck_13
route:[0, 40, 26, 13, 0]
time_line:[0, 80, 122, 154, 175.18033988749895]
capacity_line:[0, 9, 17, 23, 0]
total_capacity: 49
travel_distance_line_of_route:[0, 11.180339887498949, 18.251407699364425, 34.06279600020632, 45.243135887705265]
