# Supplementary material for: A novel optimization method for hazardous materials vehicle routing with temperature-based time windows
Source: PeerJ Comput Sci. 2024 Dec 13;10:e2586. doi: 10.7717/peerj-cs.2586 (PMC11784799; doi:10.7717/peerj-cs.2586)
Supplement: Supplemental Information 2 [file peerj-cs-10-2586-s002.zip › ALNS-model/Output/50/R101/first_solution/solution_log.txt]

objective1:12072.64546411419
objective2:0.026893780394174702
trucks:13
run_time:0

truck_1
route:[0, 36, 47, 18, 50, 32, 0]
time_line:[0, 41.400483088968905, 58.61158563989688, 88.61158563989687, 126.50423700185958, 161.56416517414291, 205.56416517414291]
capacity_line:[0, 5, 27, 12, 13, 23, 0]
total_capacity: 80
travel_distance_line_of_route:[0, 41.400483088968905, 48.61158563989688, 68.61158563989687, 96.5042370018596, 121.56416517414293, 155.56416517414294]

truck_2
route:[0, 45, 19, 46, 49, 48, 0]
time_line:[0, 32, 71, 107, 137.39607805437115, 164.86032725094412, 202.6632047998598]
capacity_line:[0, 16, 17, 1, 30, 36, 0]
total_capacity: 100
travel_distance_line_of_route:[0, 29.154759474226502, 52.92448812223593, 70.61629413519006, 91.0123721895612, 108.47662138613418, 136.27949893504987]

truck_3
route:[0, 42, 44, 41, 43, 13, 0]
time_line:[0, 31, 64, 105.78049716414141, 135.19698500308903, 168.2837777643194, 189.46411765181836]
capacity_line:[0, 5, 18, 5, 7, 23, 0]
total_capacity: 58
travel_distance_line_of_route:[0, 25.495097567963924, 38.64804400592983, 70.42854117007124, 89.84502900901884, 112.93182177024923, 124.1121616577482]

truck_4
route:[0, 39, 21, 40, 34, 35, 0]
time_line:[0, 44, 71.0, 88.07106781186548, 137.12231619139874, 157.3203552185843, 208.3569242759507]
capacity_line:[0, 31, 11, 9, 14, 8, 0]
total_capacity: 73
travel_distance_line_of_route:[0, 33.97057550292606, 50.97057550292606, 58.04164331479153, 97.09289169432479, 107.29093072151035, 148.32749977887676]

truck_5
route:[0, 28, 38, 37, 25, 0]
time_line:[0, 39, 97.16637831516918, 128.37958175076562, 183.37958175076562, 226.92060141326246]
capacity_line:[0, 16, 16, 8, 6, 0]
total_capacity: 46
travel_distance_line_of_route:[0, 6.324555320336759, 54.49093363550594, 75.70413707110237, 120.70413707110237, 154.2451567335992]

truck_6
route:[0, 33, 29, 20, 24, 0]
time_line:[0, 37, 63, 116, 162.0555127546399, 202.0555127546399]
capacity_line:[0, 11, 9, 9, 3, 0]
total_capacity: 32
travel_distance_line_of_route:[0, 24.758836806279895, 39.6249055535984, 69.457773333951, 105.51328608859089, 135.5132860885909]

truck_7
route:[0, 27, 31, 30, 26, 17, 0]
time_line:[0, 37, 59.64911064067352, 81.69070521946581, 122.10451787095691, 172.1045178709569, 212.518330522448]
capacity_line:[0, 16, 27, 21, 17, 2, 0]
total_capacity: 83
travel_distance_line_of_route:[0, 5.0, 17.64911064067352, 29.690705219465816, 60.10451787095691, 100.10451787095691, 130.51833052244803]

truck_8
route:[0, 23, 22, 3, 0]
time_line:[0, 63, 92, 138.40054944640258, 170.76122922140047]
capacity_line:[0, 29, 18, 13, 0]
total_capacity: 60
travel_distance_line_of_route:[0, 36.05551275463989, 47.23585264213884, 83.63640208854143, 105.99708186353934]

truck_9
route:[0, 5, 16, 10, 0]
time_line:[0, 34, 70, 124.7213595499958, 160.21645711795972]
capacity_line:[0, 26, 19, 16, 0]
total_capacity: 61
travel_distance_line_of_route:[0, 20.615528128088304, 31.795868015587253, 76.51722756558306, 102.01232513354697]

truck_10
route:[0, 14, 15, 6, 0]
time_line:[0, 32.01562118716424, 61, 96.49509756796392, 117.67543745546287]
capacity_line:[0, 20, 8, 3, 0]
total_capacity: 31
travel_distance_line_of_route:[0, 32.01562118716424, 47.82700948800614, 73.32210705597006, 84.50244694346901]

truck_11
route:[0, 12, 9, 4, 0]
time_line:[0, 63, 98.49509756796392, 148.4950975679639, 183.4950975679639]
capacity_line:[0, 19, 16, 19, 0]
total_capacity: 54
travel_distance_line_of_route:[0, 15.0, 40.495097567963924, 80.49509756796392, 105.49509756796392]

truck_12
route:[0, 11, 7, 8, 0]
time_line:[0, 62, 87.0, 109.2065556157337, 145.45536511254707]
capacity_line:[0, 12, 5, 9, 0]
total_capacity: 26
travel_distance_line_of_route:[0, 33.54101966249684, 48.54101966249684, 60.74757527823054, 86.99638477504394]

truck_13
route:[0, 2, 1, 0]
time_line:[0, 50, 156, 181.23154621172782]
capacity_line:[0, 7, 10, 0]
total_capacity: 17
travel_distance_line_of_route:[0, 18.0, 50.55764119219941, 65.78918740392723]
