# Supplementary material for: A novel optimization method for hazardous materials vehicle routing with temperature-based time windows
Source: PeerJ Comput Sci. 2024 Dec 13;10:e2586. doi: 10.7717/peerj-cs.2586 (PMC11784799; doi:10.7717/peerj-cs.2586)
Supplement: Supplemental Information 2 [file peerj-cs-10-2586-s002.zip › ALNS-model/Output/50/R201/best_solution/solution_log.txt]

objective1:8588.054924524387
objective2:0.015543925085508847
trucks:4
run_time:71.86282563209534

truck_1
route:[0, 28, 12, 39, 23, 21, 2, 15, 41, 22, 40, 26, 13, 37, 43, 17, 0]
time_line:[0, 114, 169, 204.0798724079689, 222.68219767501154, 250.70995405233148, 271.150260561242, 294.150260561242, 338, 366, 391.8113883008419, 548, 621, 642.1803398874989, 669.443016389131, 711.892977868307, 752.306790519798]
capacity_line:[0, 16, 19, 31, 29, 11, 7, 8, 5, 18, 9, 17, 23, 8, 7, 2, 0]
total_capacity: 210
travel_distance_line_of_route:[0, 6.324555320336759, 15.544099777629647, 40.623972185598554, 49.22629745264118, 67.25405382996112, 77.69436033887169, 90.69436033887169, 102.85988539946811, 107.1025260865874, 122.91391438742929, 129.98498219929476, 145.79637050013667, 156.97671038763553, 174.2393868892676, 206.6893483684435, 237.1031610199346]

truck_2
route:[0, 5, 45, 47, 36, 19, 11, 30, 49, 46, 8, 6, 0]
time_line:[0, 34, 56.0415945787923, 85, 102.21110255092798, 214, 231.07106781186548, 261.6865959399538, 462, 492.3960780543711, 511.8300591864277, 541.6794924277069, 562.8598323152058]
capacity_line:[0, 26, 16, 27, 5, 17, 12, 21, 30, 1, 9, 3, 0]
total_capacity: 167
travel_distance_line_of_route:[0, 20.615528128088304, 32.6571227068806, 50.767892983155434, 57.97899553408341, 70.97899553408341, 78.05006334594889, 98.66559147403719, 133.59408986718316, 153.99016792155427, 163.42414905361088, 183.27358229489013, 194.4539221823891]

truck_3
route:[0, 42, 14, 38, 44, 16, 18, 7, 48, 10, 32, 20, 1, 0]
time_line:[0, 25.495097567963924, 44.71464202525681, 250, 270.816653826392, 286.8994163566902, 348, 368.0, 706, 734.788294228056, 755.083924369043, 775.854253983312, 802.3466764857826, 827.5782226975105]
capacity_line:[0, 5, 20, 16, 18, 19, 12, 5, 36, 16, 23, 9, 10, 0]
total_capacity: 189
travel_distance_line_of_route:[0, 25.495097567963924, 34.71464202525681, 45.89498191275575, 56.711635739147724, 62.79439826944595, 85.15507804444385, 95.15507804444385, 102.43518793372438, 121.22348216178031, 131.5191123027673, 142.2894419170363, 158.78186441950695, 174.01341063123476]

truck_4
route:[0, 27, 31, 33, 29, 3, 50, 9, 35, 34, 24, 25, 4, 0]
time_line:[0, 104, 152, 184.0, 208.8660687473185, 470, 488.2462112512353, 513.510548773709, 622, 642.1980390271856, 672.1980390271856, 747, 767.0, 802.0]
capacity_line:[0, 16, 27, 11, 9, 13, 13, 16, 8, 14, 3, 6, 19, 0]
total_capacity: 155
travel_distance_line_of_route:[0, 5.0, 17.64911064067352, 39.64911064067352, 54.51517938799202, 64.00201236849716, 72.24822361973249, 87.51256114220624, 96.94654227426284, 107.1445813014484, 127.1445813014484, 142.1445813014484, 152.1445813014484, 177.14458130144837]
