# Supplementary material for: A novel optimization method for hazardous materials vehicle routing with temperature-based time windows
Source: PeerJ Comput Sci. 2024 Dec 13;10:e2586. doi: 10.7717/peerj-cs.2586 (PMC11784799; doi:10.7717/peerj-cs.2586)
Supplement: Supplemental Information 2 [file peerj-cs-10-2586-s002.zip › ALNS-model/Output/50/R201/first_solution/solution_log.txt]

objective1:21200.54332288765
objective2:0.027134729440329616
trucks:3
run_time:0

truck_1
route:[0, 45, 5, 47, 36, 42, 39, 31, 12, 41, 44, 40, 38, 49, 37, 43, 50, 34, 20, 48, 46, 35, 24, 0]
time_line:[0, 29.154759474226502, 51.196354053018794, 88.12217808869131, 105.33328063961929, 168.13479576939562, 214.13479576939562, 273.5412730775381, 309.036370645502, 348.1568102026241, 389.93730736676554, 430.9534322053072, 481.2647209467999, 554.2726569548934, 614.2726569548934, 641.5353334565254, 701.6551898010921, 731.3529054046843, 763.7135851796822, 808.2534172580233, 829.958117168743, 903.2826779646932, 943.349270721439, 983.349270721439]
capacity_line:[0, 16, 26, 27, 5, 5, 31, 27, 19, 5, 18, 9, 16, 30, 8, 7, 13, 14, 9, 36, 1, 8, 3, 0]
total_capacity: 333
travel_distance_line_of_route:[0, 29.154759474226502, 41.196354053018794, 68.12217808869133, 75.33328063961929, 128.13479576939565, 164.13479576939565, 213.54127307753816, 239.03637064550207, 268.1568102026241, 299.9373073667656, 330.9534322053072, 371.2647209467999, 434.27265695489336, 484.27265695489336, 501.53533345652545, 551.6551898010921, 571.3529054046843, 593.7135851796822, 628.2534172580233, 639.9581171687428, 703.2826779646932, 733.349270721439, 763.3492707214391]

truck_2
route:[0, 28, 33, 27, 30, 29, 23, 21, 22, 7, 19, 18, 8, 9, 10, 13, 26, 25, 32, 17, 0]
time_line:[0, 114, 143.20937271229855, 174.8426803650825, 211, 251.0, 299.07886552931956, 327.1066219066395, 366, 423.169905660283, 444.350245547782, 474.9657736758703, 495.4060801847809, 553.5101340680037, 588.5101340680037, 633.5101340680037, 659.3215223688456, 747, 814.4543296888929, 873.6579880894631, 914.0718007409541]
capacity_line:[0, 16, 11, 16, 21, 9, 29, 11, 18, 5, 17, 12, 9, 16, 16, 23, 17, 6, 23, 2, 0]
total_capacity: 277
travel_distance_line_of_route:[0, 6.324555320336759, 25.533928032635306, 47.16723568541924, 67.78276381350756, 97.78276381350756, 135.8616293428271, 153.88938572014703, 163.88938572014703, 211.05929138043007, 222.239631267929, 242.8551593960173, 253.29546590492785, 301.39951978815066, 326.39951978815066, 361.39951978815066, 377.2109080889925, 399.57158786399043, 457.02591755288324, 506.2295759534535, 536.6433886049447]

truck_3
route:[0, 2, 15, 16, 14, 11, 6, 1, 3, 4, 0]
time_line:[0, 143, 175, 221, 242.18033988749895, 307.40714497343527, 365, 636, 660.5602197785611, 695.5602197785611, 730.5602197785611]
capacity_line:[0, 7, 8, 19, 20, 12, 3, 10, 13, 19, 0]
total_capacity: 111
travel_distance_line_of_route:[0, 18.0, 31.0, 56.0, 67.18033988749895, 122.40714497343525, 157.76248403276261, 182.60196872951104, 197.1621885080721, 222.1621885080721, 247.16218850807212]
