# Supplementary material for: A novel optimization method for hazardous materials vehicle routing with temperature-based time windows
Source: PeerJ Comput Sci. 2024 Dec 13;10:e2586. doi: 10.7717/peerj-cs.2586 (PMC11784799; doi:10.7717/peerj-cs.2586)
Supplement: Supplemental Information 2 [file peerj-cs-10-2586-s002.zip › ALNS-model/Output/50/RC101/best_solution/solution_log.txt]

objective1:9906.046262086227
objective2:0.014249099234644345
trucks:9
run_time:31.180610418319702

truck_1
route:[0, 20, 49, 19, 18, 48, 24, 0]
time_line:[0, 92, 105.0, 117.0, 132.38516480713452, 144.38516480713452, 165.15549442140352, 210.21259070731972]
capacity_line:[0, 10, 10, 40, 20, 10, 10, 0]
total_capacity: 100
travel_distance_line_of_route:[0, 35.05709628591621, 38.05709628591621, 40.05709628591621, 45.44226109305071, 47.44226109305071, 58.21259070731972, 93.26968699323595]

truck_2
route:[0, 41, 38, 37, 35, 0]
time_line:[0, 77, 93.40312423743285, 107.00867551289684, 124, 178.20407221060069]
capacity_line:[0, 20, 30, 10, 20, 0]
total_capacity: 80
travel_distance_line_of_route:[0, 30.805843601498726, 37.20896783893157, 40.81451911439556, 44.420070389859546, 88.62414260046023]

truck_3
route:[0, 42, 39, 36, 40, 43, 44, 0]
time_line:[0, 33.54101966249684, 48.54101966249684, 65.61208747436231, 80.61208747436231, 98, 111.0, 156.34119409414458]
capacity_line:[0, 10, 10, 40, 30, 20, 10, 0]
total_capacity: 120
travel_distance_line_of_route:[0, 33.54101966249684, 38.54101966249684, 45.612087474362326, 50.612087474362326, 55.612087474362326, 58.612087474362326, 93.95328156850691]

truck_4
route:[0, 50, 34, 30, 32, 26, 0]
time_line:[0, 86, 109.0, 124.8309518948453, 135.8309518948453, 153.8309518948453, 222.35445144844343]
capacity_line:[0, 30, 30, 10, 10, 30, 0]
total_capacity: 110
travel_distance_line_of_route:[0, 35.34119409414458, 48.34119409414458, 54.17214598898988, 55.17214598898988, 63.17214598898988, 121.69564554258801]

truck_5
route:[0, 33, 28, 27, 29, 31, 0]
time_line:[0, 51.478150704935004, 70.08047597197763, 85.91142786682293, 100.91142786682293, 112.91142786682293, 173.20059170954357]
capacity_line:[0, 10, 10, 20, 10, 20, 0]
total_capacity: 70
travel_distance_line_of_route:[0, 51.478150704935004, 60.080475971977634, 65.91142786682293, 70.91142786682293, 72.91142786682293, 123.20059170954357]

truck_6
route:[0, 22, 21, 23, 25, 0]
time_line:[0, 77, 97.0, 109.0, 139, 194.27692569068708]
capacity_line:[0, 40, 10, 30, 20, 0]
total_capacity: 100
travel_distance_line_of_route:[0, 35.0, 45.0, 47.0, 50.0, 95.2769256906871]

truck_7
route:[0, 10, 11, 9, 13, 0]
time_line:[0, 89, 101.0, 116.3851648071345, 131.38516480713452, 179.46403033645407]
capacity_line:[0, 30, 40, 20, 10, 0]
total_capacity: 100
travel_distance_line_of_route:[0, 31.622776601683793, 33.622776601683796, 39.0079414088183, 44.0079414088183, 82.08680693813784]

truck_8
route:[0, 12, 14, 47, 15, 16, 17, 0]
time_line:[0, 49, 62.0, 75.0, 90.0, 102.0, 134, 184.31128874149275]
capacity_line:[0, 20, 10, 10, 20, 20, 20, 0]
total_capacity: 100
travel_distance_line_of_route:[0, 32.38826948140329, 35.38826948140329, 38.38826948140329, 43.38826948140329, 45.38826948140329, 50.38826948140329, 90.69955822289603]

truck_9
route:[0, 2, 45, 5, 46, 8, 7, 6, 4, 3, 1, 0]
time_line:[0, 35, 52.28010988928052, 65.28010988928051, 83, 96.0, 111.0, 124.0, 139.38516480713452, 154.77032961426903, 167.77032961426903, 215.8491951435886]
capacity_line:[0, 30, 10, 20, 10, 10, 20, 20, 40, 10, 20, 0]
total_capacity: 190
travel_distance_line_of_route:[0, 30.805843601498726, 38.08595349077925, 41.08595349077925, 46.47111829791375, 49.47111829791375, 54.47111829791375, 57.47111829791375, 62.85628310504825, 68.24144791218276, 71.24144791218276, 109.3203134415023]
