# Supplementary material for: A novel optimization method for hazardous materials vehicle routing with temperature-based time windows
Source: PeerJ Comput Sci. 2024 Dec 13;10:e2586. doi: 10.7717/peerj-cs.2586 (PMC11784799; doi:10.7717/peerj-cs.2586)
Supplement: Supplemental Information 2 [file peerj-cs-10-2586-s002.zip › ALNS-model/Output/50/RC101/first_solution/solution_log.txt]

objective1:12089.146100242295
objective2:0.017336412477067298
trucks:8
run_time:0

truck_1
route:[0, 47, 22, 49, 48, 50, 0]
time_line:[0, 45, 103.41487374764083, 117.02042502310482, 136, 188.42640687119285, 233.76760096533744]
capacity_line:[0, 10, 40, 10, 10, 30, 0]
total_capacity: 100
travel_distance_line_of_route:[0, 38.3275357934736, 86.74240954111443, 90.34796081657841, 97.34796081657841, 139.77436768777125, 175.11556178191583]

truck_2
route:[0, 45, 44, 46, 4, 43, 0]
time_line:[0, 37.73592452822641, 82.7359245282264, 129.78993915552422, 141.78993915552422, 187.1452782148516, 235.22414374417116]
capacity_line:[0, 10, 10, 10, 40, 20, 0]
total_capacity: 90
travel_distance_line_of_route:[0, 37.73592452822641, 72.7359245282264, 109.78993915552424, 111.78993915552424, 147.1452782148516, 185.22414374417116]

truck_3
route:[0, 42, 39, 36, 41, 38, 40, 35, 37, 0]
time_line:[0, 33.54101966249684, 48.54101966249684, 65.61208747436231, 87.81864309009602, 104.22176732752887, 119.60693213466337, 136.60693213466337, 150.21248341012736, 200.82036441862127]
capacity_line:[0, 10, 10, 40, 20, 30, 30, 20, 10, 0]
total_capacity: 170
travel_distance_line_of_route:[0, 33.54101966249684, 38.54101966249684, 45.61208747436232, 57.81864309009602, 64.22176732752887, 69.60693213466337, 76.60693213466337, 80.21248341012736, 120.8203644186213]

truck_4
route:[0, 29, 31, 30, 33, 28, 32, 34, 0]
time_line:[0, 52.20153254455275, 64.20153254455275, 79.20153254455275, 95.03248443939805, 113.63480970644068, 128.63480970644068, 144.0199745135752, 201.45413941610087]
capacity_line:[0, 10, 20, 10, 10, 10, 10, 30, 0]
total_capacity: 100
travel_distance_line_of_route:[0, 52.20153254455275, 54.20153254455275, 59.20153254455275, 65.03248443939805, 73.63480970644068, 78.63480970644065, 84.01997451357516, 131.45413941610084]

truck_5
route:[0, 26, 27, 25, 0]
time_line:[0, 85, 100.0, 177.08203932499367, 232.35896501568075]
capacity_line:[0, 30, 20, 20, 0]
total_capacity: 70
travel_distance_line_of_route:[0, 58.52349955359813, 63.52349955359813, 130.6055388785918, 175.8824645692789]

truck_6
route:[0, 23, 19, 20, 21, 18, 24, 10, 0]
time_line:[0, 50, 66.40312423743285, 92, 112.19803902718557, 126.19803902718557, 147.85994281687618, 195.3965915751231, 237.0193681768069]
capacity_line:[0, 30, 40, 10, 10, 20, 10, 30, 0]
total_capacity: 150
travel_distance_line_of_route:[0, 45.044422518220834, 51.44754675565368, 56.44754675565368, 66.64558578283925, 70.64558578283925, 82.30748957252985, 119.84413833077676, 151.46691493246058]

truck_7
route:[0, 14, 12, 16, 15, 11, 9, 17, 13, 0]
time_line:[0, 35.35533905932738, 49, 68.4339811320566, 80.4339811320566, 96.4339811320566, 111.8191459391911, 135.96128156292207, 157.141621450421, 205.22048697974054]
capacity_line:[0, 10, 20, 20, 20, 40, 20, 20, 10, 0]
total_capacity: 160
travel_distance_line_of_route:[0, 35.35533905932738, 38.35533905932738, 47.78932019138398, 49.78932019138398, 55.78932019138398, 61.17448499851848, 75.31662062224943, 86.49696050974838, 124.5758260390679]

truck_8
route:[0, 2, 5, 6, 3, 7, 8, 1, 0]
time_line:[0, 35, 55.19803902718557, 80, 100.770329614269, 122.97688523000271, 137.97688523000272, 159.15722511750167, 207.2360906468212]
capacity_line:[0, 30, 20, 20, 10, 20, 10, 20, 0]
total_capacity: 130
travel_distance_line_of_route:[0, 30.805843601498726, 41.003882628684295, 51.20192165586987, 61.97225127013888, 74.17880688587258, 79.17880688587258, 90.35914677337152, 128.43801230269105]
