# Supplementary material for: A novel optimization method for hazardous materials vehicle routing with temperature-based time windows
Source: PeerJ Comput Sci. 2024 Dec 13;10:e2586. doi: 10.7717/peerj-cs.2586 (PMC11784799; doi:10.7717/peerj-cs.2586)
Supplement: Supplemental Information 2 [file peerj-cs-10-2586-s002.zip › ALNS-model/Output/50/RC201/best_solution/solution_log.txt]

objective1:13252.604524847835
objective2:0.017001303560735995
trucks:4
run_time:60.6544988155365

truck_1
route:[0, 14, 12, 47, 16, 15, 11, 9, 10, 41, 38, 40, 43, 35, 37, 50, 34, 32, 0]
time_line:[0, 35.35533905932738, 163, 179.0, 195, 207.0, 223.0, 311, 399, 468.40538696111656, 484.8085111985494, 500.1936760056839, 515.193676005684, 597, 610.605551275464, 668.1239687575309, 691.1239687575309, 706.5091335646654, 767.5875047211539]
capacity_line:[0, 10, 20, 10, 20, 20, 40, 20, 30, 20, 30, 30, 20, 20, 10, 30, 30, 10, 0]
total_capacity: 370
travel_distance_line_of_route:[0, 35.35533905932738, 38.35533905932738, 44.35533905932738, 49.74050386646188, 51.74050386646188, 57.74050386646188, 63.12566867359638, 68.12566867359638, 127.53105563471297, 133.93417987214585, 139.31934467928036, 144.31934467928036, 156.31934467928036, 159.92489595474436, 207.44331343681128, 220.44331343681128, 225.8284782439458, 276.90684940043434]

truck_2
route:[0, 42, 39, 36, 44, 31, 29, 27, 30, 49, 19, 23, 21, 18, 0]
time_line:[0, 33.54101966249684, 64, 81.07106781186548, 157, 224.4282160614449, 236.4282160614449, 251.4282160614449, 270.0305413284875, 380, 392.0, 408.40312423743285, 420.40312423743285, 434.40312423743285, 489.58055222973894]
capacity_line:[0, 10, 10, 40, 10, 20, 10, 20, 10, 10, 40, 30, 10, 20, 0]
total_capacity: 240
travel_distance_line_of_route:[0, 33.54101966249684, 38.54101966249684, 45.612087474362326, 56.05239398327288, 113.48061004471779, 115.48061004471779, 120.48061004471779, 129.08293531176042, 178.4792914526743, 180.4792914526743, 186.88241569010714, 188.88241569010714, 192.88241569010714, 238.0598436824132]

truck_3
route:[0, 5, 45, 2, 6, 7, 8, 46, 4, 3, 1, 17, 13, 25, 0]
time_line:[0, 73, 86.0, 152, 328, 341.0, 356.0, 369.0, 584, 599.3851648071345, 613, 670.169905660283, 691.3502455477819, 743.7766524189748, 799.0535781096619]
capacity_line:[0, 20, 10, 30, 20, 20, 10, 10, 40, 10, 20, 20, 10, 20, 0]
total_capacity: 240
travel_distance_line_of_route:[0, 40.311288741492746, 43.311288741492746, 50.59139863077326, 54.59139863077326, 57.59139863077326, 62.59139863077326, 65.59139863077326, 67.59139863077326, 72.97656343790776, 75.97656343790776, 123.14646909819078, 134.32680898568972, 176.75321585688258, 222.03014154756966]

truck_4
route:[0, 33, 28, 26, 20, 22, 24, 48, 0]
time_line:[0, 80, 149, 469, 534.0817574156816, 546.0817574156816, 621, 672, 727.0444225182208]
capacity_line:[0, 10, 10, 30, 10, 40, 10, 10, 0]
total_capacity: 120
travel_distance_line_of_route:[0, 51.478150704935004, 60.080475971977634, 63.08047597197763, 118.16223338765927, 120.16223338765928, 122.16223338765928, 132.9325630019283, 177.97698552014913]
