# Supplementary material for: A novel optimization method for hazardous materials vehicle routing with temperature-based time windows
Source: PeerJ Comput Sci. 2024 Dec 13;10:e2586. doi: 10.7717/peerj-cs.2586 (PMC11784799; doi:10.7717/peerj-cs.2586)
Supplement: Supplemental Information 2 [file peerj-cs-10-2586-s002.zip › ALNS-model/Output/50/RC201/first_solution/solution_log.txt]

objective1:30113.02438942225
objective2:0.027624132296847195
trucks:3
run_time:0

truck_1
route:[0, 45, 42, 39, 36, 47, 40, 44, 22, 49, 41, 38, 43, 34, 50, 48, 37, 35, 46, 4, 0]
time_line:[0, 37.73592452822641, 82.79302081414262, 97.79302081414262, 114.8640886260081, 199.48982145323063, 279.9454812684648, 295.7764331633101, 374.4350087383976, 388.0405600138616, 463.0405600138616, 479.4436842512944, 514, 582.309518948453, 605.309518948453, 672, 762.3616824114578, 775.9672336869218, 835.2216751110208, 847.2216751110208, 893.2771878656606]
capacity_line:[0, 10, 10, 10, 40, 10, 30, 10, 40, 10, 20, 30, 20, 30, 30, 10, 10, 20, 10, 40, 0]
total_capacity: 390
travel_distance_line_of_route:[0, 37.73592452822641, 72.79302081414262, 77.79302081414262, 84.8640886260081, 159.4898214532306, 229.94548126846473, 235.77643316331006, 304.4350087383975, 308.0405600138616, 373.0405600138616, 379.4436842512944, 388.0460095183371, 446.3555284667901, 459.3555284667901, 501.78193533798293, 582.1436177494406, 585.7491690249046, 635.0036104490036, 637.0036104490036, 673.0591232036434]

truck_2
route:[0, 27, 33, 28, 29, 30, 31, 23, 21, 19, 26, 18, 24, 32, 20, 17, 10, 25, 0]
time_line:[0, 146, 170.14213562373095, 188.74446089077358, 204.1296256979081, 219.5147905050426, 234.5147905050426, 302.82430945349563, 314.82430945349563, 330.20947426063015, 469, 535.7978872846517, 621, 682.2445119012758, 739.6786768038015, 801.2926284060572, 822.4729682935562, 875.4845946287693, 930.7615203194564]
capacity_line:[0, 20, 10, 10, 10, 10, 20, 30, 10, 40, 30, 20, 10, 10, 10, 20, 30, 20, 0]
total_capacity: 310
travel_distance_line_of_route:[0, 57.0087712549569, 71.15090687868785, 79.75323214573048, 85.13839695286498, 90.52356175999948, 95.52356175999948, 153.83308070845248, 155.83308070845248, 161.218245515587, 217.86628166866114, 274.66416895331287, 286.32607274300346, 337.5705846442793, 385.004749546805, 436.61870114906077, 447.79904103655974, 490.81066737177287, 536.08759306246]

truck_3
route:[0, 5, 14, 2, 12, 15, 11, 3, 7, 9, 16, 6, 8, 13, 1, 0]
time_line:[0, 73, 125.72001872658765, 170.201898025721, 213.30778874021468, 231.11803841612132, 247.11803841612132, 351, 373.2065556157337, 423.5178443572264, 444.6981842447254, 494.0555215530342, 509.88647344787955, 593, 656.851648071345, 704.9305136006645]
capacity_line:[0, 20, 10, 30, 20, 20, 40, 10, 20, 20, 20, 20, 10, 10, 20, 0]
total_capacity: 270
travel_distance_line_of_route:[0, 40.311288741492746, 83.0313074680804, 117.51318676721374, 150.61907748170742, 158.42932715761407, 164.42932715761407, 211.5568138294068, 223.76336944514048, 264.0746581866332, 275.25499807413223, 314.6123353824411, 320.44328727728634, 366.5410095637508, 420.3926576350958, 458.4715231644153]
