# Supplementary material for: A novel optimization method for hazardous materials vehicle routing with temperature-based time windows
Source: PeerJ Comput Sci. 2024 Dec 13;10:e2586. doi: 10.7717/peerj-cs.2586 (PMC11784799; doi:10.7717/peerj-cs.2586)
Supplement: Supplemental Information 2 [file peerj-cs-10-2586-s002.zip › ALNS-model/remove_order.py]

import copy


def order_removal(solution, orders, algorithm_input_data):
    removal_solution = copy.deepcopy(solution)
    for order in orders:
        for truck_ID, truck in removal_solution.items():
            if order in truck.route:
                truck_remove_order = copy.deepcopy(truck)
                truck_remove_order.order.remove(order)
                pickup_position = truck_remove_order.route.index(order)
                truck_remove_order.route.remove(order)
                # update distance
                truck_remove_order.travel_distance_line_of_route_update_remove(pickup_position, algorithm_input_data)
                # update timeline and capacity
                truck_remove_order.check_and_update(pickup_position, algorithm_input_data, 'removal')
                removal_solution[truck_ID] = truck_remove_order
    return removal_solution
